# Supplementary material for: Clinicopathological characteristics and survival of malignant fibrous histiocytoma of the bone: A population-based study using the SEER database
Source: PLoS One. 2020 Jun 3;15(6):e0232466. doi: 10.1371/journal.pone.0232466 (PMC7269251; doi:10.1371/journal.pone.0232466)
Supplement: S1 File — (XLSX) [file pone.0232466.s003.xlsx]

## Sheet: 原始data
Patient ID	Sex	Year of diagnosis	Race recode (White, Black, Other)	Age at diagnosis	Survival months	Vital status recode (study cutoff used)	SEER cause-specific death classification	SEER historic stage A (1973-2015)	Derived AJCC Stage Group, 6th ed (2004-2015)	Derived AJCC T, 6th ed (2004-2015)	Derived AJCC N, 6th ed (2004-2015)	Derived AJCC M, 6th ed (2004-2015)	Reason no cancer-directed surgery	Laterality	Grade	Primary Site - labeled	Marital status at diagnosis	Race and origin recode (NHW, NHB, NHAIAN, NHAPI, Hispanic)	ICD-O-3 Hist/behav, malignant	Chemotherapy recode (yes, no/unk)	Radiation recode	Reason no cancer-directed surgery
1	Female	1984	White	65	175	Dead	N/A not first tumor	Localized					Surgery performed	Right - origin of primary	Unknown	C40.0-Long bones: upper limb, scapula, and associated joints	Divorced	Non-Hispanic White	8830/3: Malignant fibrous histiocytoma	No/Unknown	Beam radiation	Surgery performed
2	Female	1980	White	55	29	Dead	Dead (attributable to this cancer dx)	Regional					Surgery performed	Right - origin of primary	Unknown	C41.3-Rib, sternum, clavicle and associated joints	Widowed	Hispanic (All Races)	8830/3: Malignant fibrous histiocytoma	No/Unknown	Beam radiation	Surgery performed
3	Female	1985	White	71	0	Dead	N/A not first tumor	Distant					Recommended but not performed, unknown reason	Not a paired site	Unknown	C41.4-Pelvic bones, sacrum, coccyx and associated joints	Married (including common law)	Non-Hispanic White	8830/3: Malignant fibrous histiocytoma	Yes	None/Unknown	Recommended but not performed, unknown reason
4	Female	1978	White	72	8	Dead	Dead (attributable to this cancer dx)	Regional					Recommended but not performed, unknown reason	Left - origin of primary	Undifferentiated; anaplastic; Grade IV	C40.2-Long bones of lower limb and associated joints	Married (including common law)	Non-Hispanic White	8830/3: Malignant fibrous histiocytoma	No/Unknown	Beam radiation	Recommended but not performed, unknown reason
5	Male	1998	White	38	34	Dead	N/A not first tumor	Unstaged					Surgery performed	Not a paired site	Poorly differentiated; Grade III	C41.2-Vertebral column	Married (including common law)	Non-Hispanic White	8830/3: Malignant fibrous histiocytoma	Yes	Beam radiation	Surgery performed
6	Male	1980	Other (American Indian/AK Native, Asian/Pacific Islander)	16	14	Dead	Dead (attributable to this cancer dx)	Regional					Surgery performed	Not a paired site	Unknown	C41.0-Bones of skull and face and associated joints	Single (never married)	Non-Hispanic Asian or Pacific Islander	8830/3: Malignant fibrous histiocytoma	Yes	Beam radiation	Surgery performed
7	Female	1976	White	25	119	Dead	N/A not first tumor	Regional					Surgery performed	Right - origin of primary	Unknown	C40.2-Long bones of lower limb and associated joints	Married (including common law)	Non-Hispanic White	8830/3: Malignant fibrous histiocytoma	No/Unknown	None/Unknown	Surgery performed
8	Male	1977	White	83	6	Dead	Dead (attributable to this cancer dx)	Distant					Surgery performed	Paired site, but no information concerning laterality	Unknown	C40.0-Long bones: upper limb, scapula, and associated joints	Single (never married)	Non-Hispanic White	8830/3: Malignant fibrous histiocytoma	No/Unknown	Beam radiation	Surgery performed
9	Male	1976	White	62	15	Dead	Dead (attributable to this cancer dx)	Regional					Recommended but not performed, unknown reason	Right - origin of primary	Unknown	C41.4-Pelvic bones, sacrum, coccyx and associated joints	Married (including common law)	Non-Hispanic White	8830/3: Malignant fibrous histiocytoma	No/Unknown	Beam radiation	Recommended but not performed, unknown reason
10	Male	1976	White	54	9	Dead	Dead (attributable to this cancer dx)	Regional					Surgery performed	Paired site, but no information concerning laterality	Unknown	C40.2-Long bones of lower limb and associated joints	Married (including common law)	Non-Hispanic White	8830/3: Malignant fibrous histiocytoma	Yes	None/Unknown	Surgery performed
11	Female	1998	White	66	11	Dead	N/A not first tumor	Regional					Not recommended	Left - origin of primary	Poorly differentiated; Grade III	C41.4-Pelvic bones, sacrum, coccyx and associated joints	Divorced	Hispanic (All Races)	8830/3: Malignant fibrous histiocytoma	Yes	None/Unknown	Not recommended
12	Male	1977	White	74	24	Dead	Dead (attributable to this cancer dx)	Unstaged					Recommended but not performed, unknown reason	Not a paired site	Poorly differentiated; Grade III	C41.2-Vertebral column	Widowed	Non-Hispanic White	8830/3: Malignant fibrous histiocytoma	No/Unknown	Beam radiation	Recommended but not performed, unknown reason
13	Female	1979	Black	17	16	Dead	Dead (attributable to this cancer dx)	Localized					Surgery performed	Right - origin of primary	Unknown	C40.2-Long bones of lower limb and associated joints	Single (never married)	Non-Hispanic Black	8830/3: Malignant fibrous histiocytoma	No/Unknown	None/Unknown	Surgery performed
14	Female	1980	White	62	256	Dead	Alive or dead of other cause	Distant					Surgery performed	Right - origin of primary	Unknown	C40.2-Long bones of lower limb and associated joints	Widowed	Non-Hispanic White	8830/3: Malignant fibrous histiocytoma	No/Unknown	Beam radiation	Surgery performed
15	Female	1984	White	64	4	Dead	N/A not first tumor	Localized					Surgery performed	Left - origin of primary	Unknown	C41.2-Vertebral column	Widowed	Non-Hispanic White	8830/3: Malignant fibrous histiocytoma	No/Unknown	None/Unknown	Surgery performed
16	Male	1979	White	23	14	Dead	Dead (attributable to this cancer dx)	Distant					Recommended but not performed, unknown reason	Not a paired site	Poorly differentiated; Grade III	C41.9-Bone, NOS	Married (including common law)	Non-Hispanic White	8830/3: Malignant fibrous histiocytoma	Yes	Beam radiation	Recommended but not performed, unknown reason
17	Male	1985	White	56	49	Dead	N/A not first tumor	Localized					Surgery performed	Right - origin of primary	Unknown	C40.2-Long bones of lower limb and associated joints	Married (including common law)	Non-Hispanic White	8830/3: Malignant fibrous histiocytoma	No/Unknown	None/Unknown	Surgery performed
18	Female	1987	White	32	349	Alive	Alive or dead of other cause	Regional					Surgery performed	Right - origin of primary	Moderately differentiated; Grade II	C40.2-Long bones of lower limb and associated joints	Married (including common law)	Hispanic (All Races)	8830/3: Malignant fibrous histiocytoma	No/Unknown	None/Unknown	Surgery performed
19	Male	1981	White	61	22	Dead	Dead (attributable to this cancer dx)	Distant					Recommended but not performed, unknown reason	Right - origin of primary	Unknown	C40.0-Long bones: upper limb, scapula, and associated joints	Married (including common law)	Non-Hispanic White	8830/3: Malignant fibrous histiocytoma	No/Unknown	Beam radiation	Recommended but not performed, unknown reason
20	Female	1983	White	38	398	Alive	N/A not first tumor	Unstaged					Surgery performed	Left - origin of primary	Unknown	C40.2-Long bones of lower limb and associated joints	Married (including common law)	Non-Hispanic White	8830/3: Malignant fibrous histiocytoma	Yes	None/Unknown	Surgery performed
21	Male	1986	White	59	11	Dead	Dead (attributable to this cancer dx)	Distant					Recommended but not performed, unknown reason	Right - origin of primary	Unknown	C40.2-Long bones of lower limb and associated joints	Single (never married)	Non-Hispanic White	8830/3: Malignant fibrous histiocytoma	Yes	None/Unknown	Recommended but not performed, unknown reason
22	Male	1985	White	38	13	Dead	Dead (attributable to this cancer dx)	Regional					Surgery performed	Left - origin of primary	Poorly differentiated; Grade III	C40.2-Long bones of lower limb and associated joints	Married (including common law)	Non-Hispanic White	8830/3: Malignant fibrous histiocytoma	Yes	Beam radiation	Surgery performed
23	Female	1988	White	62	9	Dead	N/A not first tumor	Regional					Surgery performed	Right - origin of primary	Unknown	C41.4-Pelvic bones, sacrum, coccyx and associated joints	Unknown	Non-Hispanic White	8830/3: Malignant fibrous histiocytoma	No/Unknown	None/Unknown	Surgery performed
24	Female	1982	White	33	103	Dead	Dead (attributable to this cancer dx)	Localized					Surgery performed	Right - origin of primary	Poorly differentiated; Grade III	C40.2-Long bones of lower limb and associated joints	Married (including common law)	Non-Hispanic White	8830/3: Malignant fibrous histiocytoma	No/Unknown	Beam radiation	Surgery performed
25	Male	1983	White	66	8	Dead	Dead (attributable to this cancer dx)	Regional					Surgery performed	Paired site, but no information concerning laterality	Unknown	C41.4-Pelvic bones, sacrum, coccyx and associated joints	Married (including common law)	Non-Hispanic White	8830/3: Malignant fibrous histiocytoma	Yes	Beam radiation	Surgery performed
26	Female	1987	White	28	51	Dead	Dead (attributable to this cancer dx)	Localized					Surgery performed	Left - origin of primary	Unknown	C40.2-Long bones of lower limb and associated joints	Single (never married)	Non-Hispanic White	8830/3: Malignant fibrous histiocytoma	Yes	None/Unknown	Surgery performed
27	Female	1991	White	30	51	Dead	Dead (attributable to this cancer dx)	Localized					Surgery performed	Left - origin of primary	Undifferentiated; anaplastic; Grade IV	C40.2-Long bones of lower limb and associated joints	Married (including common law)	Hispanic (All Races)	8830/3: Malignant fibrous histiocytoma	Yes	None/Unknown	Surgery performed
28	Male	1988	White	18	18	Dead	Dead (attributable to this cancer dx)	Distant					Surgery performed	Left - origin of primary	Undifferentiated; anaplastic; Grade IV	C40.2-Long bones of lower limb and associated joints	Single (never married)	Hispanic (All Races)	8830/3: Malignant fibrous histiocytoma	Yes	Combination of beam with implants or isotopes	Surgery performed
29	Male	1992	White	61	39	Dead	N/A not first tumor	Regional					Surgery performed	Right - origin of primary	Unknown	C40.2-Long bones of lower limb and associated joints	Married (including common law)	Non-Hispanic White	8830/3: Malignant fibrous histiocytoma	No/Unknown	Beam radiation	Surgery performed
30	Male	1990	White	88	0	Dead	Dead (attributable to this cancer dx)	Distant					Not recommended	Right - origin of primary	Unknown	C40.0-Long bones: upper limb, scapula, and associated joints	Married (including common law)	Non-Hispanic White	8830/3: Malignant fibrous histiocytoma	No/Unknown	Beam radiation	Not recommended
31	Male	1992	White	26	244	Alive	Alive or dead of other cause	Regional					Surgery performed	Right - origin of primary	Undifferentiated; anaplastic; Grade IV	C40.2-Long bones of lower limb and associated joints	Single (never married)	Non-Hispanic White	8830/3: Malignant fibrous histiocytoma	No/Unknown	Beam radiation	Surgery performed
32	Female	1992	White	4	275	Dead	Alive or dead of other cause	Regional					Surgery performed	Left - origin of primary	Unknown	C41.0-Bones of skull and face and associated joints	Single (never married)	Non-Hispanic White	8830/3: Malignant fibrous histiocytoma	Yes	None/Unknown	Surgery performed
33	Male	1994	White	59	16	Dead	Dead (attributable to this cancer dx)	Distant					Surgery performed	Left - origin of primary	Undifferentiated; anaplastic; Grade IV	C40.0-Long bones: upper limb, scapula, and associated joints	Single (never married)	Non-Hispanic White	8830/3: Malignant fibrous histiocytoma	Yes	None/Unknown	Surgery performed
34	Male	2000	White	31	175	Dead	Alive or dead of other cause	Regional					Surgery performed	Left - origin of primary	Unknown	C40.2-Long bones of lower limb and associated joints	Single (never married)	Hispanic (All Races)	8830/3: Malignant fibrous histiocytoma	Yes	None/Unknown	Surgery performed
35	Male	2000	White	58	5	Dead	Dead (attributable to this cancer dx)	Distant					Surgery performed	Not a paired site	Unknown	C41.2-Vertebral column	Married (including common law)	Non-Hispanic White	8830/3: Malignant fibrous histiocytoma	No/Unknown	Beam radiation	Surgery performed
36	Male	2002	White	81	1	Dead	Alive or dead of other cause	Regional					Surgery performed	Left - origin of primary	Undifferentiated; anaplastic; Grade IV	C40.2-Long bones of lower limb and associated joints	Married (including common law)	Hispanic (All Races)	8830/3: Malignant fibrous histiocytoma	No/Unknown	None/Unknown	Surgery performed
37	Female	2006	White	52	5	Dead	Dead (attributable to this cancer dx)	Regional	IIA	T1	N0	M0	Surgery performed	Left - origin of primary	Undifferentiated; anaplastic; Grade IV	C40.0-Long bones: upper limb, scapula, and associated joints	Single (never married)	Non-Hispanic White	8830/3: Malignant fibrous histiocytoma	No/Unknown	None/Unknown	Surgery performed
38	Male	2009	White	63	90	Alive	Alive or dead of other cause	Localized	IIA	T1	N0	M0	Surgery performed	Right - origin of primary	Undifferentiated; anaplastic; Grade IV	C40.2-Long bones of lower limb and associated joints	Divorced	Non-Hispanic White	8830/3: Malignant fibrous histiocytoma	Yes	None/Unknown	Surgery performed
39	Female	1997	White	36	230	Alive	N/A not first tumor	Localized					Surgery performed	Right - origin of primary	Unknown	C40.2-Long bones of lower limb and associated joints	Married (including common law)	Non-Hispanic White	8830/3: Malignant fibrous histiocytoma	Yes	Recommended, unknown if administered	Surgery performed
40	Male	1978	White	73	71	Dead	Alive or dead of other cause	Localized					Surgery performed	Left - origin of primary	Unknown	C40.2-Long bones of lower limb and associated joints	Married (including common law)	Non-Hispanic White	8830/3: Malignant fibrous histiocytoma	Yes	Beam radiation	Surgery performed
41	Male	1981	White	74	2	Dead	Dead (attributable to this cancer dx)	Regional					Surgery performed	Left - origin of primary	Unknown	C41.4-Pelvic bones, sacrum, coccyx and associated joints	Single (never married)	Non-Hispanic White	8830/3: Malignant fibrous histiocytoma	No/Unknown	None/Unknown	Surgery performed
42	Female	1981	White	63	32	Dead	Dead (attributable to this cancer dx)	Regional					Surgery performed	Left - origin of primary	Unknown	C40.2-Long bones of lower limb and associated joints	Married (including common law)	Non-Hispanic White	8830/3: Malignant fibrous histiocytoma	No/Unknown	None/Unknown	Surgery performed
43	Female	1982	White	69	5	Dead	Dead (attributable to this cancer dx)	Distant					Unknown; death certificate; or autopsy only (2003+)	Left - origin of primary	Unknown	C40.2-Long bones of lower limb and associated joints	Separated	Non-Hispanic White	8830/3: Malignant fibrous histiocytoma	No/Unknown	None/Unknown	Unknown; death certificate; or autopsy only (2003+)
44	Male	1981	White	16	423	Alive	Alive or dead of other cause	Unstaged					Unknown; death certificate; or autopsy only (2003+)	Paired site, but no information concerning laterality	Unknown	C40.2-Long bones of lower limb and associated joints	Single (never married)	Non-Hispanic White	8830/3: Malignant fibrous histiocytoma	No/Unknown	None/Unknown	Unknown; death certificate; or autopsy only (2003+)
45	Male	1984	White	40	15	Dead	Dead (attributable to this cancer dx)	Regional					Surgery performed	Not a paired site	Unknown	C41.2-Vertebral column	Married (including common law)	Non-Hispanic White	8830/3: Malignant fibrous histiocytoma	No/Unknown	Beam radiation	Surgery performed
46	Male	1986	White	43	24	Dead	Dead (attributable to this cancer dx)	Distant					Surgery performed	Not a paired site	Unknown	C41.0-Bones of skull and face and associated joints	Married (including common law)	Non-Hispanic White	8830/3: Malignant fibrous histiocytoma	No/Unknown	Beam radiation	Surgery performed
47	Female	1986	White	69	6	Dead	Dead (attributable to this cancer dx)	Distant					Unknown; death certificate; or autopsy only (2003+)	Left - origin of primary	Unknown	C40.0-Long bones: upper limb, scapula, and associated joints	Divorced	Non-Hispanic White	8830/3: Malignant fibrous histiocytoma	No/Unknown	Beam radiation	Unknown; death certificate; or autopsy only (2003+)
48	Female	1988	White	74	11	Dead	Alive or dead of other cause	Localized					Recommended but not performed, unknown reason	Right - origin of primary	Unknown	C40.2-Long bones of lower limb and associated joints	Widowed	Non-Hispanic White	8830/3: Malignant fibrous histiocytoma	No/Unknown	Beam radiation	Recommended but not performed, unknown reason
49	Male	1989	Black	27	330	Alive	Alive or dead of other cause	Unstaged					Recommended but not performed, unknown reason	Not a paired site	Unknown	C41.2-Vertebral column	Single (never married)	Non-Hispanic Black	8830/3: Malignant fibrous histiocytoma	No/Unknown	Beam radiation	Recommended but not performed, unknown reason
50	Male	1990	White	55	285	Dead	Dead (missing/unknown COD)	Localized					Surgery performed	Right - origin of primary	Unknown	C40.0-Long bones: upper limb, scapula, and associated joints	Married (including common law)	Non-Hispanic White	8830/3: Malignant fibrous histiocytoma	No/Unknown	None/Unknown	Surgery performed
51	Female	1997	White	74	32	Dead	N/A not first tumor	Regional					Surgery performed	Right - origin of primary	Unknown	C40.2-Long bones of lower limb and associated joints	Married (including common law)	Non-Hispanic White	8830/3: Malignant fibrous histiocytoma	No/Unknown	None/Unknown	Surgery performed
52	Male	1991	White	52	4	Dead	Dead (attributable to this cancer dx)	Distant					Surgery performed	Not a paired site	Unknown	C41.9-Bone, NOS	Married (including common law)	Non-Hispanic White	8830/3: Malignant fibrous histiocytoma	No/Unknown	None/Unknown	Surgery performed
53	Female	2007	White	19	39	Dead	N/A not first tumor	Regional	IIA	T1	N0	M0	Surgery performed	Not a paired site	Poorly differentiated; Grade III	C41.1-Mandible	Single (never married)	Hispanic (All Races)	8830/3: Malignant fibrous histiocytoma	Yes	None/Unknown	Surgery performed
54	Male	1993	White	39	8	Dead	Dead (attributable to this cancer dx)	Distant					Surgery performed	Right - origin of primary	Undifferentiated; anaplastic; Grade IV	C40.2-Long bones of lower limb and associated joints	Married (including common law)	Non-Hispanic White	8830/3: Malignant fibrous histiocytoma	No/Unknown	None/Unknown	Surgery performed
55	Male	2011	White	73	11	Dead	N/A not first tumor	Distant	IVB	T1	N0	M1b	Surgery performed	Not a paired site	Undifferentiated; anaplastic; Grade IV	C41.4-Pelvic bones, sacrum, coccyx and associated joints	Married (including common law)	Non-Hispanic White	8830/3: Malignant fibrous histiocytoma	Yes	None/Unknown	Surgery performed
56	Male	1993	White	48	278	Alive	Alive or dead of other cause	Localized					Surgery performed	Left - origin of primary	Unknown	C40.2-Long bones of lower limb and associated joints	Unknown	Non-Hispanic White	8830/3: Malignant fibrous histiocytoma	Yes	None/Unknown	Surgery performed
57	Female	1996	White	94	4	Dead	Dead (attributable to this cancer dx)	Unstaged					Recommended but not performed, unknown reason	Right - origin of primary	Unknown	C40.0-Long bones: upper limb, scapula, and associated joints	Widowed	Non-Hispanic White	8830/3: Malignant fibrous histiocytoma	No/Unknown	None/Unknown	Recommended but not performed, unknown reason
58	Male	1995	Black	22	22	Dead	Dead (attributable to this cancer dx)	Localized					Surgery performed	Left - origin of primary	Poorly differentiated; Grade III	C40.2-Long bones of lower limb and associated joints	Single (never married)	Non-Hispanic Black	8830/3: Malignant fibrous histiocytoma	Yes	None/Unknown	Surgery performed
59	Female	1996	White	80	108	Dead	Alive or dead of other cause	Unstaged					Recommended but not performed, unknown reason	Right - origin of primary	Unknown	C40.2-Long bones of lower limb and associated joints	Married (including common law)	Non-Hispanic White	8830/3: Malignant fibrous histiocytoma	No/Unknown	Beam radiation	Recommended but not performed, unknown reason
60	Male	2001	White	86	2	Dead	Alive or dead of other cause	Localized					Surgery performed	Left - origin of primary	Undifferentiated; anaplastic; Grade IV	C40.2-Long bones of lower limb and associated joints	Married (including common law)	Non-Hispanic White	8830/3: Malignant fibrous histiocytoma	No/Unknown	Beam radiation	Surgery performed
61	Female	2001	White	16	44	Dead	Dead (attributable to this cancer dx)	Distant					Surgery performed	Right - origin of primary	Undifferentiated; anaplastic; Grade IV	C40.2-Long bones of lower limb and associated joints	Single (never married)	Non-Hispanic White	8830/3: Malignant fibrous histiocytoma	Yes	None/Unknown	Surgery performed
62	Male	2003	White	51	158	Alive	Alive or dead of other cause	Regional					Surgery performed	Left - origin of primary	Undifferentiated; anaplastic; Grade IV	C40.2-Long bones of lower limb and associated joints	Married (including common law)	Non-Hispanic White	8830/3: Malignant fibrous histiocytoma	Yes	None/Unknown	Surgery performed
63	Male	2006	White	19	128	Alive	Alive or dead of other cause	Regional	IIA	T1	N0	M0	Surgery performed	Right - origin of primary	Undifferentiated; anaplastic; Grade IV	C40.2-Long bones of lower limb and associated joints	Single (never married)	Non-Hispanic White	8830/3: Malignant fibrous histiocytoma	Yes	None/Unknown	Surgery performed
64	Male	2006	Black	67	125	Alive	Alive or dead of other cause	Localized	UNK Stage	T2	N0	M0	Surgery performed	Left - origin of primary	Unknown	C40.2-Long bones of lower limb and associated joints	Married (including common law)	Non-Hispanic Black	8830/3: Malignant fibrous histiocytoma	Yes	None/Unknown	Surgery performed
65	Male	2008	White	78	11	Dead	Dead (attributable to this cancer dx)	Distant	IVB	TX	NX	M1b	Not recommended	Right - origin of primary	Poorly differentiated; Grade III	C40.2-Long bones of lower limb and associated joints	Married (including common law)	Non-Hispanic White	8830/3: Malignant fibrous histiocytoma	No/Unknown	Beam radiation	Not recommended
66	Male	2009	White	40	92	Alive	Alive or dead of other cause	Regional	UNK Stage	TX	N0	M0	Surgery performed	Left - origin of primary	Undifferentiated; anaplastic; Grade IV	C40.2-Long bones of lower limb and associated joints	Single (never married)	Non-Hispanic White	8830/3: Malignant fibrous histiocytoma	Yes	None/Unknown	Surgery performed
67	Female	2011	Black	69	63	Dead	Alive or dead of other cause	Localized	IIB	T2	N0	M0	Surgery performed	Left - origin of primary	Undifferentiated; anaplastic; Grade IV	C40.2-Long bones of lower limb and associated joints	Married (including common law)	Non-Hispanic Black	8830/3: Malignant fibrous histiocytoma	No/Unknown	None/Unknown	Surgery performed
68	Female	2011	White	32	64	Alive	Alive or dead of other cause	Localized	IIA	T1	N0	M0	Surgery performed	Right - origin of primary	Undifferentiated; anaplastic; Grade IV	C40.2-Long bones of lower limb and associated joints	Single (never married)	Non-Hispanic White	8830/3: Malignant fibrous histiocytoma	Yes	None/Unknown	Surgery performed
69	Male	2013	White	14	41	Alive	Alive or dead of other cause	Regional	IIB	T2	N0	M0	Surgery performed	Left - origin of primary	Undifferentiated; anaplastic; Grade IV	C40.2-Long bones of lower limb and associated joints	Single (never married)	Non-Hispanic White	8830/3: Malignant fibrous histiocytoma	Yes	None/Unknown	Surgery performed
70	Female	1987	White	62	2	Dead	N/A not first tumor	Regional					Recommended but not performed, unknown reason	Left - origin of primary	Unknown	C41.4-Pelvic bones, sacrum, coccyx and associated joints	Married (including common law)	Non-Hispanic White	8830/3: Malignant fibrous histiocytoma	Yes	None/Unknown	Recommended but not performed, unknown reason
71	Female	1977	Black	59	5	Dead	Dead (missing/unknown COD)	Distant					Recommended but not performed, unknown reason	Not a paired site	Unknown	C41.4-Pelvic bones, sacrum, coccyx and associated joints	Single (never married)	Non-Hispanic Black	8830/3: Malignant fibrous histiocytoma	No/Unknown	Beam radiation	Recommended but not performed, unknown reason
72	Male	1979	White	63	44	Dead	Dead (attributable to this cancer dx)	Localized					Recommended but not performed, unknown reason	Not a paired site	Unknown	C41.4-Pelvic bones, sacrum, coccyx and associated joints	Married (including common law)	Non-Hispanic White	8830/3: Malignant fibrous histiocytoma	Yes	Beam radiation	Recommended but not performed, unknown reason
73	Female	1979	White	80	1	Dead	Dead (attributable to this cancer dx)	Regional					Recommended but not performed, unknown reason	Left - origin of primary	Unknown	C40.2-Long bones of lower limb and associated joints	Widowed	Non-Hispanic White	8830/3: Malignant fibrous histiocytoma	No/Unknown	None/Unknown	Recommended but not performed, unknown reason
74	Male	1984	White	35	95	Dead	N/A not first tumor	Distant					Surgery performed	Not a paired site	Unknown	C41.0-Bones of skull and face and associated joints	Unknown	Non-Hispanic White	8830/3: Malignant fibrous histiocytoma	No/Unknown	Beam radiation	Surgery performed
75	Female	1982	White	25	414	Alive	Alive or dead of other cause	Regional					Surgery performed	Left - origin of primary	Moderately differentiated; Grade II	C40.2-Long bones of lower limb and associated joints	Married (including common law)	Non-Hispanic White	8830/3: Malignant fibrous histiocytoma	No/Unknown	None/Unknown	Surgery performed
76	Male	1982	White	34	13	Dead	Dead (attributable to this cancer dx)	Distant					Recommended but not performed, unknown reason	Right - origin of primary	Undifferentiated; anaplastic; Grade IV	C40.2-Long bones of lower limb and associated joints	Married (including common law)	Non-Hispanic White	8830/3: Malignant fibrous histiocytoma	Yes	None/Unknown	Recommended but not performed, unknown reason
77	Male	1983	White	61	8	Dead	Dead (attributable to this cancer dx)	Unstaged					Recommended but not performed, unknown reason	Left - origin of primary	Unknown	C40.2-Long bones of lower limb and associated joints	Married (including common law)	Non-Hispanic White	8830/3: Malignant fibrous histiocytoma	Yes	Beam radiation	Recommended but not performed, unknown reason
78	Male	1983	White	52	351	Dead	Alive or dead of other cause	Localized					Surgery performed	Left - origin of primary	Unknown	C40.2-Long bones of lower limb and associated joints	Married (including common law)	Non-Hispanic White	8830/3: Malignant fibrous histiocytoma	Yes	Recommended, unknown if administered	Surgery performed
79	Male	1984	Black	47	380	Dead	Dead (attributable to this cancer dx)	Localized					Surgery performed	Right - origin of primary	Unknown	C40.2-Long bones of lower limb and associated joints	Married (including common law)	Non-Hispanic Black	8830/3: Malignant fibrous histiocytoma	No/Unknown	Beam radiation	Surgery performed
80	Male	1985	White	29	352	Alive	Alive or dead of other cause	Regional					Surgery performed	Right - origin of primary	Unknown	C40.2-Long bones of lower limb and associated joints	Single (never married)	Non-Hispanic White	8830/3: Malignant fibrous histiocytoma	Yes	None/Unknown	Surgery performed
81	Male	1985	White	60	16	Dead	Dead (attributable to this cancer dx)	Localized					Surgery performed	Right - origin of primary	Unknown	C40.2-Long bones of lower limb and associated joints	Married (including common law)	Non-Hispanic White	8830/3: Malignant fibrous histiocytoma	No/Unknown	None/Unknown	Surgery performed
82	Female	1985	Black	37	318	Dead	Alive or dead of other cause	Regional					Surgery performed	Not a paired site	Unknown	C41.0-Bones of skull and face and associated joints	Married (including common law)	Non-Hispanic Black	8830/3: Malignant fibrous histiocytoma	No/Unknown	Beam radiation	Surgery performed
83	Female	1999	White	82	1	Dead	N/A not first tumor	Unstaged					Surgery performed	Left - origin of primary	Undifferentiated; anaplastic; Grade IV	C40.2-Long bones of lower limb and associated joints	Married (including common law)	Non-Hispanic White	8830/3: Malignant fibrous histiocytoma	No/Unknown	None/Unknown	Surgery performed
84	Female	1988	White	53	266	Dead	Alive or dead of other cause	Regional					Surgery performed	Not a paired site	Unknown	C41.0-Bones of skull and face and associated joints	Married (including common law)	Non-Hispanic White	8830/3: Malignant fibrous histiocytoma	No/Unknown	Beam radiation	Surgery performed
85	Female	1988	White	21	84	Alive	Alive or dead of other cause	Localized					Surgery performed	Right - origin of primary	Moderately differentiated; Grade II	C40.2-Long bones of lower limb and associated joints	Single (never married)	Non-Hispanic White	8830/3: Malignant fibrous histiocytoma	No/Unknown	None/Unknown	Surgery performed
86	Male	1988	White	67	8	Dead	N/A not first tumor	Regional					Surgery performed	Not a paired site	Poorly differentiated; Grade III	C41.1-Mandible	Married (including common law)	Non-Hispanic White	8830/3: Malignant fibrous histiocytoma	No/Unknown	None/Unknown	Surgery performed
87	Female	1989	White	47	11	Dead	N/A not first tumor	Localized					Recommended, unknown if performed	Left - origin of primary	Unknown	C41.4-Pelvic bones, sacrum, coccyx and associated joints	Married (including common law)	Non-Hispanic White	8830/3: Malignant fibrous histiocytoma	Yes	None/Unknown	Recommended, unknown if performed
88	Male	1989	White	58	2	Dead	Dead (attributable to this cancer dx)	Distant					Not recommended	Not a paired site	Unknown	C41.9-Bone, NOS	Divorced	Non-Hispanic White	8830/3: Malignant fibrous histiocytoma	Yes	Beam radiation	Not recommended
89	Male	1990	White	83	0	Dead	Dead (attributable to this cancer dx)	Distant					Not recommended	Right - origin of primary	Unknown	C40.2-Long bones of lower limb and associated joints	Married (including common law)	Non-Hispanic White	8830/3: Malignant fibrous histiocytoma	No/Unknown	None/Unknown	Not recommended
90	Male	1992	White	49	129	Dead	Alive or dead of other cause	Localized					Surgery performed	Left - origin of primary	Moderately differentiated; Grade II	C40.2-Long bones of lower limb and associated joints	Married (including common law)	Non-Hispanic White	8830/3: Malignant fibrous histiocytoma	Yes	None/Unknown	Surgery performed
91	Male	1992	White	75	93	Dead	Alive or dead of other cause	Distant					Surgery performed	Right - origin of primary	Unknown	C40.0-Long bones: upper limb, scapula, and associated joints	Married (including common law)	Non-Hispanic White	8830/3: Malignant fibrous histiocytoma	No/Unknown	None/Unknown	Surgery performed
92	Female	1993	White	57	285	Alive	Alive or dead of other cause	Localized					Surgery performed	Not a paired site	Unknown	C41.2-Vertebral column	Married (including common law)	Non-Hispanic White	8830/3: Malignant fibrous histiocytoma	No/Unknown	Beam radiation	Surgery performed
93	Male	1993	White	40	11	Dead	Dead (attributable to this cancer dx)	Regional					Surgery performed	Right - origin of primary	Unknown	C40.2-Long bones of lower limb and associated joints	Married (including common law)	Non-Hispanic White	8830/3: Malignant fibrous histiocytoma	Yes	None/Unknown	Surgery performed
94	Female	1994	White	52	89	Dead	Dead (attributable to this cancer dx)	Regional					Surgery performed	Not a paired site	Undifferentiated; anaplastic; Grade IV	C41.3-Rib, sternum, clavicle and associated joints	Married (including common law)	Non-Hispanic White	8830/3: Malignant fibrous histiocytoma	Yes	None/Unknown	Surgery performed
95	Female	1994	White	73	39	Dead	Dead (attributable to this cancer dx)	Regional					Surgery performed	Not a paired site	Moderately differentiated; Grade II	C41.0-Bones of skull and face and associated joints	Widowed	Non-Hispanic White	8830/3: Malignant fibrous histiocytoma	No/Unknown	None/Unknown	Surgery performed
96	Female	1997	White	70	230	Alive	Alive or dead of other cause	Localized					Surgery performed	Right - origin of primary	Undifferentiated; anaplastic; Grade IV	C40.2-Long bones of lower limb and associated joints	Single (never married)	Non-Hispanic White	8830/3: Malignant fibrous histiocytoma	Yes	None/Unknown	Surgery performed
97	Male	1998	White	77	5	Dead	N/A not first tumor	Localized					Recommended but not performed, unknown reason	Not a paired site	Unknown	C41.2-Vertebral column	Married (including common law)	Non-Hispanic White	8830/3: Malignant fibrous histiocytoma	No/Unknown	Beam radiation	Recommended but not performed, unknown reason
98	Male	1998	White	53	219	Alive	Alive or dead of other cause	Localized					Surgery performed	Right - origin of primary	Undifferentiated; anaplastic; Grade IV	C40.2-Long bones of lower limb and associated joints	Married (including common law)	Non-Hispanic White	8830/3: Malignant fibrous histiocytoma	Yes	None/Unknown	Surgery performed
99	Male	2015	White	82	23	Alive	N/A not first tumor	Regional	IIB	T2	N0	M0	Surgery performed	Left - origin of primary	Undifferentiated; anaplastic; Grade IV	C41.4-Pelvic bones, sacrum, coccyx and associated joints	Widowed	Non-Hispanic White	8830/3: Malignant fibrous histiocytoma	No/Unknown	Beam radiation	Surgery performed
100	Female	2000	White	76	5	Dead	Dead (attributable to this cancer dx)	Distant					Recommended but not performed, unknown reason	Right - origin of primary	Undifferentiated; anaplastic; Grade IV	C40.2-Long bones of lower limb and associated joints	Married (including common law)	Non-Hispanic White	8830/3: Malignant fibrous histiocytoma	No/Unknown	Beam radiation	Recommended but not performed, unknown reason
101	Male	2001	White	60	10	Dead	Dead (attributable to this cancer dx)	Localized					Surgery performed	Left - origin of primary	Undifferentiated; anaplastic; Grade IV	C40.2-Long bones of lower limb and associated joints	Married (including common law)	Non-Hispanic White	8830/3: Malignant fibrous histiocytoma	Yes	None/Unknown	Surgery performed
102	Female	2004	Black	90	15	Dead	Dead (attributable to this cancer dx)	Unstaged	UNK Stage	TX	N0	MX	Recommended but not performed, unknown reason	Left - origin of primary	Undifferentiated; anaplastic; Grade IV	C40.0-Long bones: upper limb, scapula, and associated joints	Widowed	Non-Hispanic Black	8830/3: Malignant fibrous histiocytoma	No/Unknown	None/Unknown	Recommended but not performed, unknown reason
103	Female	2005	Black	15	135	Alive	Alive or dead of other cause	Localized	UNK Stage	TX	N0	M0	Surgery performed	Left - origin of primary	Undifferentiated; anaplastic; Grade IV	C40.2-Long bones of lower limb and associated joints	Single (never married)	Non-Hispanic Black	8830/3: Malignant fibrous histiocytoma	Yes	None/Unknown	Surgery performed
104	Male	2005	White	47	134	Alive	Alive or dead of other cause	Distant	III	T3	N0	M0	Surgery performed	Left - origin of primary	Poorly differentiated; Grade III	C40.2-Long bones of lower limb and associated joints	Widowed	Non-Hispanic White	8830/3: Malignant fibrous histiocytoma	Yes	None/Unknown	Surgery performed
105	Male	2006	White	61	28	Dead	Dead (attributable to this cancer dx)	Regional	IIB	T2	N0	M0	Surgery performed	Left - origin of primary	Undifferentiated; anaplastic; Grade IV	C40.2-Long bones of lower limb and associated joints	Married (including common law)	Non-Hispanic White	8830/3: Malignant fibrous histiocytoma	Yes	None/Unknown	Surgery performed
106	Female	1978	Other (American Indian/AK Native, Asian/Pacific Islander)	48	11	Dead	N/A not first tumor	Regional					Surgery performed	Not a paired site	Unknown	C41.4-Pelvic bones, sacrum, coccyx and associated joints	Married (including common law)	Non-Hispanic Asian or Pacific Islander	8830/3: Malignant fibrous histiocytoma	No/Unknown	None/Unknown	Surgery performed
107	Female	1982	Other (American Indian/AK Native, Asian/Pacific Islander)	34	4	Dead	Dead (attributable to this cancer dx)	Distant					Surgery performed	Not a paired site	Unknown	C41.2-Vertebral column	Married (including common law)	Non-Hispanic Asian or Pacific Islander	8830/3: Malignant fibrous histiocytoma	Yes	Beam radiation	Surgery performed
108	Male	1985	White	50	123	Dead	Dead (attributable to this cancer dx)	Regional					Surgery performed	Right - origin of primary	Unknown	C41.3-Rib, sternum, clavicle and associated joints	Divorced	Non-Hispanic White	8830/3: Malignant fibrous histiocytoma	No/Unknown	Beam radiation	Surgery performed
109	Male	2002	Other (American Indian/AK Native, Asian/Pacific Islander)	51	23	Dead	N/A not first tumor	Regional					Surgery performed	Left - origin of primary	Unknown	C41.0-Bones of skull and face and associated joints	Married (including common law)	Non-Hispanic American Indian/Alaska Native	8830/3: Malignant fibrous histiocytoma	Yes	Beam radiation	Surgery performed
110	Female	1990	White	87	1	Dead	Dead (attributable to this cancer dx)	Regional					Not recommended	Left - origin of primary	Unknown	C40.0-Long bones: upper limb, scapula, and associated joints	Widowed	Non-Hispanic White	8830/3: Malignant fibrous histiocytoma	No/Unknown	None/Unknown	Not recommended
111	Male	1991	Other (American Indian/AK Native, Asian/Pacific Islander)	60	22	Dead	Dead (attributable to this cancer dx)	Distant					Not recommended	Left - origin of primary	Unknown	C40.2-Long bones of lower limb and associated joints	Married (including common law)	Non-Hispanic Asian or Pacific Islander	8830/3: Malignant fibrous histiocytoma	Yes	None/Unknown	Not recommended
112	Female	2003	Other (American Indian/AK Native, Asian/Pacific Islander)	84	1	Dead	Dead (attributable to this cancer dx)	Distant					Surgery performed	Left - origin of primary	Moderately differentiated; Grade II	C40.2-Long bones of lower limb and associated joints	Widowed	Non-Hispanic Asian or Pacific Islander	8830/3: Malignant fibrous histiocytoma	No/Unknown	None/Unknown	Surgery performed
113	Male	2006	Other (American Indian/AK Native, Asian/Pacific Islander)	47	43	Dead	Dead (attributable to this cancer dx)	Regional	UNK Stage	TX	N0	M0	Recommended but not performed, patient refused	Not a paired site	Unknown	C41.4-Pelvic bones, sacrum, coccyx and associated joints	Married (including common law)	Non-Hispanic Asian or Pacific Islander	8830/3: Malignant fibrous histiocytoma	No/Unknown	None/Unknown	Recommended but not performed, patient refused
114	Male	2007	Other (American Indian/AK Native, Asian/Pacific Islander)	35	18	Dead	Dead (attributable to this cancer dx)	Regional	IIB	T2	N0	M0	Surgery performed	Left - origin of primary	Poorly differentiated; Grade III	C40.2-Long bones of lower limb and associated joints	Married (including common law)	Non-Hispanic Asian or Pacific Islander	8830/3: Malignant fibrous histiocytoma	Yes	Beam radiation	Surgery performed
115	Female	2008	Other (American Indian/AK Native, Asian/Pacific Islander)	83	101	Dead	Alive or dead of other cause	Distant	IA	T1	N0	M0	Surgery performed	Not a paired site	Moderately differentiated; Grade II	C41.3-Rib, sternum, clavicle and associated joints	Widowed	Non-Hispanic Asian or Pacific Islander	8830/3: Malignant fibrous histiocytoma	No/Unknown	None/Unknown	Surgery performed
116	Female	2016	Other (American Indian/AK Native, Asian/Pacific Islander)	66	6	Alive	Alive or dead of other cause	Blank(s)	Blank(s)	Blank(s)	Blank(s)	Blank(s)	Surgery performed	Left - origin of primary	Undifferentiated; anaplastic; Grade IV	C40.2-Long bones of lower limb and associated joints	Widowed	Non-Hispanic Asian or Pacific Islander	8830/3: Malignant fibrous histiocytoma	No/Unknown	None/Unknown	Surgery performed
117	Female	1975	White	70	38	Dead	Dead (attributable to this cancer dx)	Distant					Recommended but not performed, unknown reason	Not a paired site	Unknown	C41.4-Pelvic bones, sacrum, coccyx and associated joints	Widowed	Non-Hispanic White	8830/3: Malignant fibrous histiocytoma	No/Unknown	Recommended, unknown if administered	Recommended but not performed, unknown reason
118	Female	1976	White	19	486	Alive	Alive or dead of other cause	Localized					Surgery performed	Not a paired site	Unknown	C40.2-Long bones of lower limb and associated joints	Single (never married)	Non-Hispanic White	8830/3: Malignant fibrous histiocytoma	Yes	None/Unknown	Surgery performed
119	Male	1977	White	44	29	Dead	N/A not first tumor	Regional					Surgery performed	Not a paired site	Unknown	C41.3-Rib, sternum, clavicle and associated joints	Married (including common law)	Non-Hispanic White	8830/3: Malignant fibrous histiocytoma	No/Unknown	None/Unknown	Surgery performed
120	Female	1979	White	71	8	Dead	Dead (attributable to this cancer dx)	Distant					Surgery performed	Not a paired site	Unknown	C41.0-Bones of skull and face and associated joints	Married (including common law)	Non-Hispanic White	8830/3: Malignant fibrous histiocytoma	No/Unknown	Beam radiation	Surgery performed
121	Male	1980	White	74	7	Dead	Alive or dead of other cause	Localized					Surgery performed	Right - origin of primary	Unknown	C40.2-Long bones of lower limb and associated joints	Married (including common law)	Non-Hispanic White	8830/3: Malignant fibrous histiocytoma	No/Unknown	None/Unknown	Surgery performed
122	Female	1981	White	76	55	Dead	Dead (attributable to this cancer dx)	Regional					Surgery performed	Left - origin of primary	Unknown	C40.2-Long bones of lower limb and associated joints	Widowed	Non-Hispanic White	8830/3: Malignant fibrous histiocytoma	No/Unknown	None/Unknown	Surgery performed
123	Male	1983	White	78	26	Dead	Dead (attributable to this cancer dx)	Regional					Surgery performed	Not a paired site	Undifferentiated; anaplastic; Grade IV	C41.1-Mandible	Married (including common law)	Non-Hispanic White	8830/3: Malignant fibrous histiocytoma	No/Unknown	None/Unknown	Surgery performed
124	Male	1985	White	33	373	Alive	Alive or dead of other cause	Localized					Surgery performed	Left - origin of primary	Unknown	C40.2-Long bones of lower limb and associated joints	Single (never married)	Non-Hispanic White	8830/3: Malignant fibrous histiocytoma	Yes	None/Unknown	Surgery performed
125	Female	1989	White	40	11	Dead	Dead (attributable to this cancer dx)	Localized					Surgery performed	Right - origin of primary	Unknown	C40.0-Long bones: upper limb, scapula, and associated joints	Single (never married)	Non-Hispanic White	8830/3: Malignant fibrous histiocytoma	Yes	Beam radiation	Surgery performed
126	Female	1991	White	87	0	Dead	Dead (attributable to this cancer dx)	Unstaged					Recommended but not performed, patient refused	Not a paired site	Unknown	C41.3-Rib, sternum, clavicle and associated joints	Widowed	Non-Hispanic White	8830/3: Malignant fibrous histiocytoma	No/Unknown	None/Unknown	Recommended but not performed, patient refused
127	Female	1992	White	16	295	Alive	Alive or dead of other cause	Localized					Surgery performed	Left - origin of primary	Well differentiated; Grade I	C40.2-Long bones of lower limb and associated joints	Single (never married)	Non-Hispanic White	8830/3: Malignant fibrous histiocytoma	Yes	None/Unknown	Surgery performed
128	Male	1994	White	75	25	Dead	Dead (attributable to this cancer dx)	Unstaged					Surgery performed	Right - origin of primary	Unknown	C40.2-Long bones of lower limb and associated joints	Single (never married)	Non-Hispanic White	8830/3: Malignant fibrous histiocytoma	No/Unknown	None/Unknown	Surgery performed
129	Female	1997	White	78	8	Dead	Dead (attributable to this cancer dx)	Localized					Surgery performed	Right - origin of primary	Unknown	C40.2-Long bones of lower limb and associated joints	Widowed	Non-Hispanic White	8830/3: Malignant fibrous histiocytoma	No/Unknown	None/Unknown	Surgery performed
130	Female	1997	White	31	229	Alive	Alive or dead of other cause	Unstaged					Surgery performed	Right - origin of primary	Poorly differentiated; Grade III	C40.3-Short bones of lower limb and associated joints	Married (including common law)	Non-Hispanic White	8830/3: Malignant fibrous histiocytoma	No/Unknown	None/Unknown	Surgery performed
131	Female	2000	White	15	200	Alive	Alive or dead of other cause	Regional					Surgery performed	Not a paired site	Undifferentiated; anaplastic; Grade IV	C41.1-Mandible	Single (never married)	Non-Hispanic White	8830/3: Malignant fibrous histiocytoma	Yes	Beam radiation	Surgery performed
132	Male	2002	White	51	17	Dead	Dead (attributable to this cancer dx)	Regional					Surgery performed	Left - origin of primary	Undifferentiated; anaplastic; Grade IV	C40.2-Long bones of lower limb and associated joints	Married (including common law)	Non-Hispanic White	8830/3: Malignant fibrous histiocytoma	No/Unknown	None/Unknown	Surgery performed
133	Female	1986	White	49	104	Dead	Alive or dead of other cause	Regional					Surgery performed	Not a paired site	Well differentiated; Grade I	C41.0-Bones of skull and face and associated joints	Divorced	Hispanic (All Races)	8830/3: Malignant fibrous histiocytoma	No/Unknown	None/Unknown	Surgery performed
134	Male	1982	White	78	12	Dead	Alive or dead of other cause	Localized					Surgery performed	Left - origin of primary	Unknown	C40.2-Long bones of lower limb and associated joints	Married (including common law)	Non-Hispanic White	8830/3: Malignant fibrous histiocytoma	No/Unknown	None/Unknown	Surgery performed
135	Male	1981	White	47	374	Dead	Alive or dead of other cause	Regional					Surgery performed	Not a paired site	Unknown	C41.4-Pelvic bones, sacrum, coccyx and associated joints	Married (including common law)	Non-Hispanic White	8830/3: Malignant fibrous histiocytoma	No/Unknown	None/Unknown	Surgery performed
136	Male	1982	White	29	413	Alive	Alive or dead of other cause	Localized					Surgery performed	Left - origin of primary	Unknown	C40.2-Long bones of lower limb and associated joints	Married (including common law)	Non-Hispanic White	8830/3: Malignant fibrous histiocytoma	No/Unknown	None/Unknown	Surgery performed
137	Female	1985	White	70	2	Dead	Dead (attributable to this cancer dx)	Regional					Surgery performed	Not a paired site	Unknown	C41.2-Vertebral column	Married (including common law)	Non-Hispanic White	8830/3: Malignant fibrous histiocytoma	No/Unknown	Beam radiation	Surgery performed
138	Female	1990	White	85	1	Dead	Dead (attributable to this cancer dx)	Distant					Not recommended	Right - origin of primary	Poorly differentiated; Grade III	C40.0-Long bones: upper limb, scapula, and associated joints	Married (including common law)	Non-Hispanic White	8830/3: Malignant fibrous histiocytoma	No/Unknown	None/Unknown	Not recommended
139	Female	1991	White	29	306	Alive	Alive or dead of other cause	Localized					Surgery performed	Right - origin of primary	Unknown	C40.2-Long bones of lower limb and associated joints	Divorced	Non-Hispanic White	8830/3: Malignant fibrous histiocytoma	Yes	Beam radiation	Surgery performed
140	Male	1999	White	80	1	Dead	N/A not first tumor	Distant					Not recommended	Left - origin of primary	Moderately differentiated; Grade II	C40.2-Long bones of lower limb and associated joints	Married (including common law)	Non-Hispanic White	8830/3: Malignant fibrous histiocytoma	No/Unknown	Beam radiation	Not recommended
141	Male	2003	White	32	11	Dead	Dead (attributable to this cancer dx)	Regional					Surgery performed	Right - origin of primary	Poorly differentiated; Grade III	C40.2-Long bones of lower limb and associated joints	Married (including common law)	Hispanic (All Races)	8830/3: Malignant fibrous histiocytoma	Yes	None/Unknown	Surgery performed
142	Male	2007	Other (American Indian/AK Native, Asian/Pacific Islander)	45	48	Alive	N/A not first tumor	Localized	UNK Stage	TX	NX	MX	Surgery performed	Left - origin of primary	Unknown	C40.2-Long bones of lower limb and associated joints	Unknown	Non-Hispanic American Indian/Alaska Native	8830/3: Malignant fibrous histiocytoma	No/Unknown	None/Unknown	Surgery performed
143	Female	1983	White	43	41	Dead	N/A not first tumor	Unstaged					Recommended but not performed, unknown reason	Left - origin of primary	Well differentiated; Grade I	C41.4-Pelvic bones, sacrum, coccyx and associated joints	Separated	Non-Hispanic White	8830/3: Malignant fibrous histiocytoma	No/Unknown	Recommended, unknown if administered	Recommended but not performed, unknown reason
144	Male	1979	White	78	1	Dead	Alive or dead of other cause	Unstaged					Recommended but not performed, unknown reason	Paired site, but no information concerning laterality	Unknown	C41.3-Rib, sternum, clavicle and associated joints	Married (including common law)	Non-Hispanic White	8830/3: Malignant fibrous histiocytoma	No/Unknown	Beam radiation	Recommended but not performed, unknown reason
145	Male	1983	White	68	151	Dead	Alive or dead of other cause	Regional					Surgery performed	Left - origin of primary	Unknown	C40.2-Long bones of lower limb and associated joints	Married (including common law)	Non-Hispanic White	8830/3: Malignant fibrous histiocytoma	No/Unknown	None/Unknown	Surgery performed
146	Female	1983	White	64	9	Dead	Dead (attributable to this cancer dx)	Localized					Surgery performed	Right - origin of primary	Unknown	C40.2-Long bones of lower limb and associated joints	Married (including common law)	Non-Hispanic White	8830/3: Malignant fibrous histiocytoma	Yes	Beam radiation	Surgery performed
147	Male	1984	White	48	32	Dead	Dead (attributable to this cancer dx)	Localized					Recommended but not performed, unknown reason	Right - origin of primary	Unknown	C40.2-Long bones of lower limb and associated joints	Married (including common law)	Non-Hispanic White	8830/3: Malignant fibrous histiocytoma	Yes	Beam radiation	Recommended but not performed, unknown reason
148	Male	1986	White	51	20	Dead	Dead (attributable to this cancer dx)	Localized					Recommended but not performed, unknown reason	Right - origin of primary	Unknown	C40.2-Long bones of lower limb and associated joints	Married (including common law)	Non-Hispanic White	8830/3: Malignant fibrous histiocytoma	No/Unknown	Beam radiation	Recommended but not performed, unknown reason
149	Female	1991	White	67	3	Dead	N/A not first tumor	Unstaged					Surgery performed	Left - origin of primary	Undifferentiated; anaplastic; Grade IV	C40.2-Long bones of lower limb and associated joints	Widowed	Non-Hispanic White	8830/3: Malignant fibrous histiocytoma	Yes	None/Unknown	Surgery performed
150	Female	1986	Other (American Indian/AK Native, Asian/Pacific Islander)	49	14	Dead	Dead (attributable to this cancer dx)	Distant					Surgery performed	Not a paired site	Unknown	C41.9-Bone, NOS	Married (including common law)	Non-Hispanic Asian or Pacific Islander	8830/3: Malignant fibrous histiocytoma	Yes	Beam radiation	Surgery performed
151	Male	1987	White	54	33	Dead	Dead (attributable to this cancer dx)	Unstaged					Surgery performed	Left - origin of primary	Undifferentiated; anaplastic; Grade IV	C40.2-Long bones of lower limb and associated joints	Married (including common law)	Non-Hispanic White	8830/3: Malignant fibrous histiocytoma	Yes	None/Unknown	Surgery performed
152	Female	1991	White	35	15	Dead	Dead (attributable to this cancer dx)	Localized					Surgery performed	Right - origin of primary	Unknown	C41.4-Pelvic bones, sacrum, coccyx and associated joints	Married (including common law)	Non-Hispanic White	8830/3: Malignant fibrous histiocytoma	Yes	None/Unknown	Surgery performed
153	Female	1993	White	36	276	Alive	N/A not first tumor	Regional					Surgery performed	Left - origin of primary	Moderately differentiated; Grade II	C41.4-Pelvic bones, sacrum, coccyx and associated joints	Divorced	Non-Hispanic White	8830/3: Malignant fibrous histiocytoma	No/Unknown	None/Unknown	Surgery performed
154	Male	1992	White	42	46	Dead	Dead (attributable to this cancer dx)	Regional					Surgery performed	Left - origin of primary	Poorly differentiated; Grade III	C40.2-Long bones of lower limb and associated joints	Single (never married)	Non-Hispanic White	8830/3: Malignant fibrous histiocytoma	No/Unknown	Beam radiation	Surgery performed
155	Male	1999	White	60	163	Dead	N/A not first tumor	Regional					Surgery performed	Right - origin of primary	Undifferentiated; anaplastic; Grade IV	C40.0-Long bones: upper limb, scapula, and associated joints	Married (including common law)	Non-Hispanic White	8830/3: Malignant fibrous histiocytoma	Yes	None/Unknown	Surgery performed
156	Male	1994	White	54	4	Dead	Alive or dead of other cause	Distant					Not recommended	Not a paired site	Unknown	C41.1-Mandible	Divorced	Non-Hispanic White	8830/3: Malignant fibrous histiocytoma	Yes	None/Unknown	Not recommended
157	Female	1994	White	81	19	Dead	Dead (attributable to this cancer dx)	Localized					Not recommended	Left - origin of primary	Poorly differentiated; Grade III	C40.2-Long bones of lower limb and associated joints	Widowed	Non-Hispanic White	8830/3: Malignant fibrous histiocytoma	No/Unknown	Beam radiation	Not recommended
158	Female	2016	White	78	0	Dead	N/A not first tumor	Blank(s)	Blank(s)	Blank(s)	Blank(s)	Blank(s)	Not performed, patient died prior to recommended surgery	Not a paired site	Unknown	C41.2-Vertebral column	Married (including common law)	Non-Hispanic White	8830/3: Malignant fibrous histiocytoma	No/Unknown	None/Unknown	Not performed, patient died prior to recommended surgery
159	Female	1996	White	47	205	Dead	Dead (attributable to this cancer dx)	Regional					Surgery performed	Not a paired site	Undifferentiated; anaplastic; Grade IV	C41.4-Pelvic bones, sacrum, coccyx and associated joints	Married (including common law)	Non-Hispanic White	8830/3: Malignant fibrous histiocytoma	Yes	Beam radiation	Surgery performed
160	Male	1986	White	77	5	Dead	N/A not first tumor	Unstaged					Surgery performed	Not a paired site	Poorly differentiated; Grade III	C41.4-Pelvic bones, sacrum, coccyx and associated joints	Married (including common law)	Non-Hispanic White	8830/3: Malignant fibrous histiocytoma	No/Unknown	None/Unknown	Surgery performed
161	Male	1985	White	43	382	Alive	Alive or dead of other cause	Regional					Surgery performed	Left - origin of primary	Poorly differentiated; Grade III	C40.2-Long bones of lower limb and associated joints	Married (including common law)	Non-Hispanic White	8830/3: Malignant fibrous histiocytoma	No/Unknown	None/Unknown	Surgery performed
162	Male	1985	White	61	23	Dead	Alive or dead of other cause	Localized					Surgery performed	Right - origin of primary	Unknown	C40.2-Long bones of lower limb and associated joints	Married (including common law)	Hispanic (All Races)	8830/3: Malignant fibrous histiocytoma	Yes	None/Unknown	Surgery performed
163	Male	1994	White	69	220	Dead	Alive or dead of other cause	Localized					Surgery performed	Right - origin of primary	Undifferentiated; anaplastic; Grade IV	C40.2-Long bones of lower limb and associated joints	Married (including common law)	Non-Hispanic White	8830/3: Malignant fibrous histiocytoma	No/Unknown	None/Unknown	Surgery performed
164	Female	1996	White	80	7	Dead	Dead (attributable to this cancer dx)	Regional					Surgery performed	Left - origin of primary	Undifferentiated; anaplastic; Grade IV	C40.2-Long bones of lower limb and associated joints	Married (including common law)	Non-Hispanic White	8830/3: Malignant fibrous histiocytoma	No/Unknown	Beam radiation	Surgery performed
165	Male	1999	White	65	37	Dead	Dead (attributable to this cancer dx)	Localized					Surgery performed	Left - origin of primary	Undifferentiated; anaplastic; Grade IV	C40.2-Long bones of lower limb and associated joints	Widowed	Non-Hispanic White	8830/3: Malignant fibrous histiocytoma	No/Unknown	None/Unknown	Surgery performed
166	Female	2000	White	61	197	Alive	Alive or dead of other cause	Regional					Surgery performed	Right - origin of primary	Poorly differentiated; Grade III	C40.2-Long bones of lower limb and associated joints	Married (including common law)	Non-Hispanic White	8830/3: Malignant fibrous histiocytoma	No/Unknown	Beam radiation	Surgery performed
167	Male	2005	White	78	55	Dead	N/A not first tumor	Localized	IIA	T1	N0	M0	Surgery performed	Left - origin of primary	Poorly differentiated; Grade III	C40.3-Short bones of lower limb and associated joints	Married (including common law)	Non-Hispanic White	8830/3: Malignant fibrous histiocytoma	No/Unknown	None/Unknown	Surgery performed
168	Male	2001	White	56	22	Dead	Dead (attributable to this cancer dx)	Localized					Recommended but not performed, patient refused	Left - origin of primary	Poorly differentiated; Grade III	C40.2-Long bones of lower limb and associated joints	Married (including common law)	Non-Hispanic White	8830/3: Malignant fibrous histiocytoma	No/Unknown	None/Unknown	Recommended but not performed, patient refused
169	Female	2006	White	43	120	Alive	Alive or dead of other cause	Regional	UNK Stage	T1	N0	M0	Surgery performed	Right - origin of primary	Unknown	C40.2-Long bones of lower limb and associated joints	Divorced	Non-Hispanic White	8830/3: Malignant fibrous histiocytoma	Yes	Beam radiation	Surgery performed
170	Male	2006	White	71	75	Dead	Alive or dead of other cause	Regional	IIA	T1	N0	M0	Surgery performed	Not a paired site	Undifferentiated; anaplastic; Grade IV	C41.1-Mandible	Married (including common law)	Non-Hispanic White	8830/3: Malignant fibrous histiocytoma	No/Unknown	Beam radiation	Surgery performed
171	Female	1988	White	68	21	Dead	N/A not first tumor	Regional					Not recommended	Left - origin of primary	Moderately differentiated; Grade II	C40.2-Long bones of lower limb and associated joints	Widowed	Non-Hispanic White	8830/3: Malignant fibrous histiocytoma	No/Unknown	Beam radiation	Not recommended
172	Female	1980	White	55	56	Dead	Dead (attributable to this cancer dx)	Localized					Recommended but not performed, unknown reason	Left - origin of primary	Unknown	C41.3-Rib, sternum, clavicle and associated joints	Married (including common law)	Non-Hispanic White	8830/3: Malignant fibrous histiocytoma	No/Unknown	Beam radiation	Recommended but not performed, unknown reason
173	Female	1980	White	76	144	Dead	Alive or dead of other cause	Regional					Surgery performed	Right - origin of primary	Unknown	C40.0-Long bones: upper limb, scapula, and associated joints	Married (including common law)	Non-Hispanic White	8830/3: Malignant fibrous histiocytoma	No/Unknown	None/Unknown	Surgery performed
174	Female	1981	Black	88	3	Dead	Dead (attributable to this cancer dx)	Localized					Recommended but not performed, unknown reason	Left - origin of primary	Unknown	C40.2-Long bones of lower limb and associated joints	Widowed	Non-Hispanic Black	8830/3: Malignant fibrous histiocytoma	No/Unknown	None/Unknown	Recommended but not performed, unknown reason
175	Male	1982	White	50	141	Dead	Alive or dead of other cause	Localized					Surgery performed	Left - origin of primary	Unknown	C40.2-Long bones of lower limb and associated joints	Divorced	Non-Hispanic White	8830/3: Malignant fibrous histiocytoma	No/Unknown	Recommended, unknown if administered	Surgery performed
176	Male	1983	White	76	13	Dead	Dead (attributable to this cancer dx)	Regional					Surgery performed	Left - origin of primary	Unknown	C40.2-Long bones of lower limb and associated joints	Married (including common law)	Non-Hispanic White	8830/3: Malignant fibrous histiocytoma	Yes	None/Unknown	Surgery performed
177	Male	1985	Black	59	27	Dead	Dead (attributable to this cancer dx)	Regional					Surgery performed	Right - origin of primary	Unknown	C40.2-Long bones of lower limb and associated joints	Married (including common law)	Non-Hispanic Black	8830/3: Malignant fibrous histiocytoma	No/Unknown	None/Unknown	Surgery performed
178	Male	1986	White	80	4	Dead	Dead (attributable to this cancer dx)	Localized					Recommended but not performed, unknown reason	Right - origin of primary	Unknown	C41.4-Pelvic bones, sacrum, coccyx and associated joints	Divorced	Non-Hispanic White	8830/3: Malignant fibrous histiocytoma	No/Unknown	Beam radiation	Recommended but not performed, unknown reason
179	Female	1993	White	61	2	Dead	N/A not first tumor	Unstaged					Not recommended	Not a paired site	Unknown	C41.4-Pelvic bones, sacrum, coccyx and associated joints	Married (including common law)	Non-Hispanic White	8830/3: Malignant fibrous histiocytoma	Yes	None/Unknown	Not recommended
180	Male	1999	White	63	19	Dead	N/A not first tumor	Localized					Surgery performed	Not a paired site	Undifferentiated; anaplastic; Grade IV	C41.2-Vertebral column	Married (including common law)	Non-Hispanic White	8830/3: Malignant fibrous histiocytoma	No/Unknown	None/Unknown	Surgery performed
181	Female	1989	White	51	331	Alive	Alive or dead of other cause	Localized					Surgery performed	Right - origin of primary	Undifferentiated; anaplastic; Grade IV	C40.2-Long bones of lower limb and associated joints	Widowed	Non-Hispanic White	8830/3: Malignant fibrous histiocytoma	Yes	None/Unknown	Surgery performed
182	Female	1990	White	70	63	Dead	Alive or dead of other cause	Regional					Surgery performed	Right - origin of primary	Poorly differentiated; Grade III	C40.2-Long bones of lower limb and associated joints	Married (including common law)	Non-Hispanic White	8830/3: Malignant fibrous histiocytoma	Yes	None/Unknown	Surgery performed
183	Male	1991	Black	61	1	Dead	Dead (attributable to this cancer dx)	Distant					Not recommended	Right - origin of primary	Unknown	C40.2-Long bones of lower limb and associated joints	Unknown	Non-Hispanic Black	8830/3: Malignant fibrous histiocytoma	No/Unknown	None/Unknown	Not recommended
184	Female	1991	White	88	28	Dead	Alive or dead of other cause	Localized					Not recommended	Right - origin of primary	Undifferentiated; anaplastic; Grade IV	C40.2-Long bones of lower limb and associated joints	Single (never married)	Non-Hispanic White	8830/3: Malignant fibrous histiocytoma	No/Unknown	None/Unknown	Not recommended
185	Female	1994	Black	22	272	Alive	Alive or dead of other cause	Localized					Surgery performed	Right - origin of primary	Poorly differentiated; Grade III	C40.1-Short bones of upper limb and associated joints	Single (never married)	Non-Hispanic Black	8830/3: Malignant fibrous histiocytoma	Yes	None/Unknown	Surgery performed
186	Male	1996	Black	48	20	Dead	Dead (attributable to this cancer dx)	Regional					Surgery performed	Left - origin of primary	Poorly differentiated; Grade III	C40.2-Long bones of lower limb and associated joints	Single (never married)	Non-Hispanic Black	8830/3: Malignant fibrous histiocytoma	Yes	None/Unknown	Surgery performed
187	Male	1997	White	69	11	Dead	Dead (attributable to this cancer dx)	Regional					Surgery performed	Right - origin of primary	Undifferentiated; anaplastic; Grade IV	C40.2-Long bones of lower limb and associated joints	Married (including common law)	Non-Hispanic White	8830/3: Malignant fibrous histiocytoma	No/Unknown	None/Unknown	Surgery performed
188	Female	1998	White	66	111	Dead	Dead (attributable to this cancer dx)	Localized					Surgery performed	Right - origin of primary	Undifferentiated; anaplastic; Grade IV	C40.2-Long bones of lower limb and associated joints	Widowed	Non-Hispanic White	8830/3: Malignant fibrous histiocytoma	No/Unknown	None/Unknown	Surgery performed
189	Male	2000	White	39	196	Alive	Alive or dead of other cause	Regional					Surgery performed	Left - origin of primary	Poorly differentiated; Grade III	C40.2-Long bones of lower limb and associated joints	Single (never married)	Non-Hispanic White	8830/3: Malignant fibrous histiocytoma	Yes	None/Unknown	Surgery performed
190	Male	2006	White	71	125	Alive	N/A not first tumor	Localized	UNK Stage	T2	N0	M0	Surgery performed	Left - origin of primary	Unknown	C40.2-Long bones of lower limb and associated joints	Unknown	Non-Hispanic White	8830/3: Malignant fibrous histiocytoma	No/Unknown	None/Unknown	Surgery performed
191	Male	2006	White	71	72	Dead	Alive or dead of other cause	Regional	IIB	T2	N0	M0	Surgery performed	Right - origin of primary	Undifferentiated; anaplastic; Grade IV	C40.2-Long bones of lower limb and associated joints	Married (including common law)	Non-Hispanic White	8830/3: Malignant fibrous histiocytoma	No/Unknown	Beam radiation	Surgery performed
192	Female	1994	White	77	6	Dead	Dead (attributable to this cancer dx)	Distant					Not recommended	Not a paired site	Undifferentiated; anaplastic; Grade IV	C41.9-Bone, NOS	Widowed	Non-Hispanic White	8830/3: Malignant fibrous histiocytoma	No/Unknown	Beam radiation	Not recommended
193	Male	2015	White	84	1	Dead	N/A not first tumor	Distant	IVB	T1	N0	M1b	Not recommended	Not a paired site	Poorly differentiated; Grade III	C41.4-Pelvic bones, sacrum, coccyx and associated joints	Married (including common law)	Non-Hispanic White	8830/3: Malignant fibrous histiocytoma	No/Unknown	Beam radiation	Not recommended
194	Male	2000	White	53	6	Dead	N/A not first tumor	Distant					Not recommended	Not a paired site	Unknown	C41.3-Rib, sternum, clavicle and associated joints	Married (including common law)	Non-Hispanic White	8830/3: Malignant fibrous histiocytoma	Yes	None/Unknown	Not recommended
195	Male	2010	White	90	5	Dead	N/A not first tumor	Distant	IVB	TX	NX	M1b	Not recommended	Right - origin of primary	Unknown	C41.4-Pelvic bones, sacrum, coccyx and associated joints	Married (including common law)	Non-Hispanic White	8830/3: Malignant fibrous histiocytoma	No/Unknown	Beam radiation	Not recommended
196	Male	2007	White	62	7	Dead	N/A not first tumor	Localized	UNK Stage	T2	N0	M0	Surgery performed	Left - origin of primary	Unknown	C41.4-Pelvic bones, sacrum, coccyx and associated joints	Unknown	Non-Hispanic White	8830/3: Malignant fibrous histiocytoma	No/Unknown	None/Unknown	Surgery performed
197	Female	1997	White	75	116	Dead	Alive or dead of other cause	Unstaged					Surgery performed	Not a paired site	Moderately differentiated; Grade II	C41.4-Pelvic bones, sacrum, coccyx and associated joints	Married (including common law)	Non-Hispanic White	8830/3: Malignant fibrous histiocytoma	No/Unknown	None/Unknown	Surgery performed
198	Male	1996	White	62	1	Dead	Dead (attributable to this cancer dx)	Regional					Not recommended	Right - origin of primary	Undifferentiated; anaplastic; Grade IV	C40.2-Long bones of lower limb and associated joints	Divorced	Non-Hispanic White	8830/3: Malignant fibrous histiocytoma	Yes	None/Unknown	Not recommended
199	Female	1997	Other (American Indian/AK Native, Asian/Pacific Islander)	71	26	Dead	N/A not first tumor	Unstaged					Recommended but not performed, unknown reason	Not a paired site	Undifferentiated; anaplastic; Grade IV	C41.3-Rib, sternum, clavicle and associated joints	Married (including common law)	Non-Hispanic Asian or Pacific Islander	8830/3: Malignant fibrous histiocytoma	No/Unknown	None/Unknown	Recommended but not performed, unknown reason
200	Female	1994	White	38	22	Dead	Dead (attributable to this cancer dx)	Localized					Surgery performed	Left - origin of primary	Unknown	C40.2-Long bones of lower limb and associated joints	Married (including common law)	Hispanic (All Races)	8830/3: Malignant fibrous histiocytoma	Yes	Beam radiation	Surgery performed
201	Female	1996	Other (American Indian/AK Native, Asian/Pacific Islander)	81	64	Dead	Alive or dead of other cause	Localized					Surgery performed	Right - origin of primary	Undifferentiated; anaplastic; Grade IV	C40.2-Long bones of lower limb and associated joints	Married (including common law)	Non-Hispanic Asian or Pacific Islander	8830/3: Malignant fibrous histiocytoma	No/Unknown	None/Unknown	Surgery performed
202	Female	1992	White	79	16	Dead	Dead (missing/unknown COD)	Distant					Not recommended	Not a paired site	Unknown	C41.9-Bone, NOS	Widowed	Non-Hispanic White	8830/3: Malignant fibrous histiocytoma	No/Unknown	Beam radiation	Not recommended
203	Female	1992	White	59	16	Dead	Alive or dead of other cause	Regional					Surgery performed	Left - origin of primary	Undifferentiated; anaplastic; Grade IV	C40.2-Long bones of lower limb and associated joints	Married (including common law)	Non-Hispanic White	8830/3: Malignant fibrous histiocytoma	Yes	None/Unknown	Surgery performed
204	Male	1992	White	47	65	Dead	Dead (attributable to this cancer dx)	Distant					Not recommended	Right - origin of primary	Unknown	C40.2-Long bones of lower limb and associated joints	Married (including common law)	Hispanic (All Races)	8830/3: Malignant fibrous histiocytoma	No/Unknown	Beam radiation	Not recommended
205	Female	1992	White	70	1	Dead	Dead (attributable to this cancer dx)	Distant					Not recommended	Left - origin of primary	Undifferentiated; anaplastic; Grade IV	C40.2-Long bones of lower limb and associated joints	Widowed	Non-Hispanic White	8830/3: Malignant fibrous histiocytoma	Yes	Beam radiation	Not recommended
206	Male	1993	White	86	5	Dead	N/A not first tumor	Distant					Surgery performed	Not a paired site	Undifferentiated; anaplastic; Grade IV	C41.0-Bones of skull and face and associated joints	Married (including common law)	Non-Hispanic White	8830/3: Malignant fibrous histiocytoma	No/Unknown	Beam radiation	Surgery performed
207	Female	2000	White	51	197	Alive	Alive or dead of other cause	Regional					Surgery performed	Right - origin of primary	Undifferentiated; anaplastic; Grade IV	C40.2-Long bones of lower limb and associated joints	Divorced	Hispanic (All Races)	8830/3: Malignant fibrous histiocytoma	Yes	None/Unknown	Surgery performed
208	Female	2000	White	52	142	Alive	Alive or dead of other cause	Regional					Surgery performed	Right - origin of primary	Undifferentiated; anaplastic; Grade IV	C40.0-Long bones: upper limb, scapula, and associated joints	Married (including common law)	Non-Hispanic White	8830/3: Malignant fibrous histiocytoma	Yes	Recommended, unknown if administered	Surgery performed
209	Female	2001	White	27	47	Dead	Dead (attributable to this cancer dx)	Regional					Surgery performed	Left - origin of primary	Undifferentiated; anaplastic; Grade IV	C41.4-Pelvic bones, sacrum, coccyx and associated joints	Married (including common law)	Hispanic (All Races)	8830/3: Malignant fibrous histiocytoma	Yes	Beam radiation	Surgery performed
210	Female	2007	Black	95	31	Dead	N/A not first tumor	Distant	IVB	T1	N0	M1b	Surgery performed	Left - origin of primary	Unknown	C41.4-Pelvic bones, sacrum, coccyx and associated joints	Divorced	Non-Hispanic Black	8830/3: Malignant fibrous histiocytoma	No/Unknown	Beam radiation	Surgery performed
211	Female	2003	White	54	160	Alive	Alive or dead of other cause	Localized					Surgery performed	Right - origin of primary	Undifferentiated; anaplastic; Grade IV	C40.2-Long bones of lower limb and associated joints	Divorced	Non-Hispanic White	8830/3: Malignant fibrous histiocytoma	Yes	Beam radiation	Surgery performed
212	Female	2004	White	87	2	Dead	Alive or dead of other cause	Unstaged	UNK Stage	TX	NX	M0	Not recommended	Right - origin of primary	Poorly differentiated; Grade III	C40.2-Long bones of lower limb and associated joints	Single (never married)	Non-Hispanic White	8830/3: Malignant fibrous histiocytoma	No/Unknown	None/Unknown	Not recommended
213	Male	2008	White	49	2	Dead	N/A not first tumor	Distant	IVB	T1	NX	M1b	Surgery performed	Right - origin of primary	Unknown	C40.2-Long bones of lower limb and associated joints	Married (including common law)	Non-Hispanic White	8830/3: Malignant fibrous histiocytoma	No/Unknown	None/Unknown	Surgery performed
214	Female	2006	White	91	1	Dead	Alive or dead of other cause	Regional	IIA	T1	N0	M0	Surgery performed	Not a paired site	Undifferentiated; anaplastic; Grade IV	C41.0-Bones of skull and face and associated joints	Widowed	Non-Hispanic White	8830/3: Malignant fibrous histiocytoma	No/Unknown	Beam radiation	Surgery performed
215	Male	2007	White	16	59	Dead	Dead (attributable to this cancer dx)	Regional	UNK Stage	T2	N0	M0	Surgery performed	Right - origin of primary	Unknown	C40.2-Long bones of lower limb and associated joints	Single (never married)	Non-Hispanic White	8830/3: Malignant fibrous histiocytoma	No/Unknown	None/Unknown	Surgery performed
216	Male	2007	White	61	13	Dead	N/A not first tumor	Localized	UNK Stage	TX	N0	M0	Surgery performed	Right - origin of primary	Undifferentiated; anaplastic; Grade IV	C41.3-Rib, sternum, clavicle and associated joints	Married (including common law)	Hispanic (All Races)	8830/3: Malignant fibrous histiocytoma	Yes	Beam radiation	Surgery performed
217	Male	2008	White	45	10	Dead	Dead (attributable to this cancer dx)	Distant	IVB	TX	NX	M1b	Surgery performed	Left - origin of primary	Undifferentiated; anaplastic; Grade IV	C40.2-Long bones of lower limb and associated joints	Married (including common law)	Non-Hispanic White	8830/3: Malignant fibrous histiocytoma	Yes	None/Unknown	Surgery performed
218	Male	2009	Other (American Indian/AK Native, Asian/Pacific Islander)	67	3	Dead	Dead (attributable to this cancer dx)	Distant	IVB	T1	N1	M1b	Not recommended	Left - origin of primary	Unknown	C41.4-Pelvic bones, sacrum, coccyx and associated joints	Married (including common law)	Non-Hispanic Asian or Pacific Islander	8830/3: Malignant fibrous histiocytoma	Yes	None/Unknown	Not recommended
219	Female	2009	White	62	0	Dead	N/A not first tumor	Localized	UNK Stage	TX	N0	M0	Not recommended	Not a paired site	Undifferentiated; anaplastic; Grade IV	C41.2-Vertebral column	Married (including common law)	Non-Hispanic White	8830/3: Malignant fibrous histiocytoma	No/Unknown	None/Unknown	Not recommended
220	Female	2011	White	44	12	Dead	N/A not first tumor	Localized	IIA	T1	N0	M0	Surgery performed	Left - origin of primary	Undifferentiated; anaplastic; Grade IV	C41.9-Bone, NOS	Single (never married)	Non-Hispanic White	8830/3: Malignant fibrous histiocytoma	No/Unknown	None/Unknown	Surgery performed
221	Male	2011	White	79	29	Dead	Alive or dead of other cause	Unstaged	UNK Stage	TX	N0	M0	Not recommended	Not a paired site	Moderately differentiated; Grade II	C41.0-Bones of skull and face and associated joints	Single (never married)	Non-Hispanic White	8830/3: Malignant fibrous histiocytoma	No/Unknown	None/Unknown	Not recommended
222	Male	2011	White	39	47	Dead	Dead (attributable to this cancer dx)	Localized	IIB	T2	N0	M0	Surgery performed	Right - origin of primary	Undifferentiated; anaplastic; Grade IV	C40.2-Long bones of lower limb and associated joints	Single (never married)	Non-Hispanic White	8830/3: Malignant fibrous histiocytoma	Yes	None/Unknown	Surgery performed
223	Female	2013	White	68	43	Alive	Alive or dead of other cause	Localized	IIB	T2	N0	M0	Surgery performed	Left - origin of primary	Poorly differentiated; Grade III	C40.2-Long bones of lower limb and associated joints	Widowed	Non-Hispanic White	8830/3: Malignant fibrous histiocytoma	No/Unknown	None/Unknown	Surgery performed
224	Male	1993	White	53	227	Dead	Alive or dead of other cause	Localized					Surgery performed	Left - origin of primary	Poorly differentiated; Grade III	C40.2-Long bones of lower limb and associated joints	Married (including common law)	Non-Hispanic White	8830/3: Malignant fibrous histiocytoma	No/Unknown	None/Unknown	Surgery performed
225	Male	2002	Black	54	176	Alive	Alive or dead of other cause	Localized					Surgery performed	Right - origin of primary	Undifferentiated; anaplastic; Grade IV	C40.2-Long bones of lower limb and associated joints	Married (including common law)	Non-Hispanic Black	8830/3: Malignant fibrous histiocytoma	Yes	None/Unknown	Surgery performed
226	Male	2010	White	88	2	Dead	N/A not first tumor	Distant	IVA	T2	N0	M1a	Not recommended	Left - origin of primary	Unknown	C41.4-Pelvic bones, sacrum, coccyx and associated joints	Married (including common law)	Non-Hispanic White	8830/3: Malignant fibrous histiocytoma	No/Unknown	None/Unknown	Not recommended
227	Female	2001	White	66	186	Alive	Alive or dead of other cause	Regional					Surgery performed	Right - origin of primary	Moderately differentiated; Grade II	C40.2-Long bones of lower limb and associated joints	Married (including common law)	Non-Hispanic White	8830/3: Malignant fibrous histiocytoma	No/Unknown	None/Unknown	Surgery performed
228	Male	2006	White	84	0	Dead	N/A not first tumor	Localized	UNK Stage	TX	N0	MX	Surgery performed	Not a paired site	Undifferentiated; anaplastic; Grade IV	C41.2-Vertebral column	Married (including common law)	Non-Hispanic White	8830/3: Malignant fibrous histiocytoma	No/Unknown	None/Unknown	Surgery performed
229	Male	2001	White	63	64	Dead	Alive or dead of other cause	Regional					Recommended, unknown if performed	Left - origin of primary	Unknown	C40.2-Long bones of lower limb and associated joints	Married (including common law)	Non-Hispanic White	8830/3: Malignant fibrous histiocytoma	Yes	None/Unknown	Recommended, unknown if performed
230	Female	2003	White	85	125	Dead	N/A not first tumor	Regional					Surgery performed	Right - origin of primary	Poorly differentiated; Grade III	C40.2-Long bones of lower limb and associated joints	Divorced	Non-Hispanic White	8830/3: Malignant fibrous histiocytoma	No/Unknown	None/Unknown	Surgery performed
231	Male	2009	White	26	47	Dead	N/A not first tumor	Localized	IIB	T2	N0	M0	Surgery performed	Not a paired site	Undifferentiated; anaplastic; Grade IV	C41.0-Bones of skull and face and associated joints	Single (never married)	Hispanic (All Races)	8830/3: Malignant fibrous histiocytoma	Yes	Beam radiation	Surgery performed
232	Female	2000	White	11	84	Dead	Dead (attributable to this cancer dx)	Localized					Surgery performed	Left - origin of primary	Undifferentiated; anaplastic; Grade IV	C40.2-Long bones of lower limb and associated joints	Single (never married)	Hispanic (All Races)	8830/3: Malignant fibrous histiocytoma	Yes	None/Unknown	Surgery performed
233	Male	2001	White	44	25	Dead	Dead (attributable to this cancer dx)	Regional					Surgery performed	Left - origin of primary	Undifferentiated; anaplastic; Grade IV	C40.2-Long bones of lower limb and associated joints	Single (never married)	Non-Hispanic White	8830/3: Malignant fibrous histiocytoma	Yes	None/Unknown	Surgery performed
234	Female	2010	White	84	4	Dead	N/A not first tumor	Regional	UNK Stage	T2	N0	M0	Surgery performed	Right - origin of primary	Unknown	C40.2-Long bones of lower limb and associated joints	Divorced	Non-Hispanic White	8830/3: Malignant fibrous histiocytoma	No/Unknown	None/Unknown	Surgery performed
235	Male	2002	White	35	17	Dead	Dead (attributable to this cancer dx)	Unstaged					Not recommended	Right - origin of primary	Unknown	C41.4-Pelvic bones, sacrum, coccyx and associated joints	Married (including common law)	Non-Hispanic White	8830/3: Malignant fibrous histiocytoma	Yes	None/Unknown	Not recommended
236	Female	2007	White	81	7	Dead	N/A not first tumor	Unstaged	UNK Stage	TX	NX	M0	Not recommended	Not a paired site	Poorly differentiated; Grade III	C41.9-Bone, NOS	Unknown	Non-Hispanic White	8830/3: Malignant fibrous histiocytoma	No/Unknown	None/Unknown	Not recommended
237	Male	2004	White	20	153	Alive	Alive or dead of other cause	Regional	UNK Stage	T1	N0	M0	Surgery performed	Not a paired site	Unknown	C41.0-Bones of skull and face and associated joints	Single (never married)	Non-Hispanic White	8830/3: Malignant fibrous histiocytoma	Yes	None/Unknown	Surgery performed
238	Female	2004	White	16	133	Alive	Alive or dead of other cause	Regional	UNK Stage	TX	N0	M0	Surgery performed	Right - origin of primary	Undifferentiated; anaplastic; Grade IV	C40.2-Long bones of lower limb and associated joints	Single (never married)	Non-Hispanic White	8830/3: Malignant fibrous histiocytoma	Yes	None/Unknown	Surgery performed
239	Female	2012	White	58	47	Dead	Dead (attributable to this cancer dx)	Localized	IIB	T2	N0	M0	Surgery performed	Left - origin of primary	Poorly differentiated; Grade III	C40.2-Long bones of lower limb and associated joints	Divorced	Hispanic (All Races)	8830/3: Malignant fibrous histiocytoma	Yes	Beam radiation	Surgery performed
240	Female	2005	White	48	19	Dead	N/A not first tumor	Regional	UNK Stage	T1	N0	M0	Recommended but not performed, patient refused	Not a paired site	Unknown	C41.3-Rib, sternum, clavicle and associated joints	Married (including common law)	Non-Hispanic White	8830/3: Malignant fibrous histiocytoma	No/Unknown	None/Unknown	Recommended but not performed, patient refused
241	Male	2005	White	66	123	Alive	N/A not first tumor	Localized	UNK Stage	TX	N0	M0	Not recommended	Right - origin of primary	Unknown	C40.2-Long bones of lower limb and associated joints	Married (including common law)	Hispanic (All Races)	8830/3: Malignant fibrous histiocytoma	Yes	None/Unknown	Not recommended
242	Female	2006	White	85	69	Alive	Alive or dead of other cause	Regional	IIB	T2	N0	M0	Surgery performed	Left - origin of primary	Undifferentiated; anaplastic; Grade IV	C40.2-Long bones of lower limb and associated joints	Married (including common law)	Hispanic (All Races)	8830/3: Malignant fibrous histiocytoma	No/Unknown	None/Unknown	Surgery performed
243	Female	2004	White	58	27	Dead	Dead (missing/unknown COD)	Unstaged	UNK Stage	TX	NX	M0	Surgery performed	Right - origin of primary	Undifferentiated; anaplastic; Grade IV	C40.0-Long bones: upper limb, scapula, and associated joints	Married (including common law)	Non-Hispanic White	8830/3: Malignant fibrous histiocytoma	Yes	None/Unknown	Surgery performed
244	Female	2006	White	65	17	Dead	Dead (attributable to this cancer dx)	Regional	UNK Stage	T1	N0	M0	Surgery performed	Left - origin of primary	Unknown	C40.2-Long bones of lower limb and associated joints	Married (including common law)	Non-Hispanic White	8830/3: Malignant fibrous histiocytoma	No/Unknown	Recommended, unknown if administered	Surgery performed
245	Female	2007	White	68	107	Dead	Alive or dead of other cause	Localized	UNK Stage	T1	N0	M0	Surgery performed	Right - origin of primary	Unknown	C40.2-Long bones of lower limb and associated joints	Married (including common law)	Non-Hispanic White	8830/3: Malignant fibrous histiocytoma	Yes	None/Unknown	Surgery performed
246	Male	2008	White	43	5	Dead	Dead (attributable to this cancer dx)	Distant	UNK Stage	T3	N0	MX	Surgery performed	Left - origin of primary	Undifferentiated; anaplastic; Grade IV	C40.2-Long bones of lower limb and associated joints	Married (including common law)	Non-Hispanic White	8830/3: Malignant fibrous histiocytoma	Yes	None/Unknown	Surgery performed
247	Male	2008	White	69	4	Dead	N/A not first tumor	Distant	IVB	TX	N0	M1b	Surgery performed	Left - origin of primary	Poorly differentiated; Grade III	C40.2-Long bones of lower limb and associated joints	Married (including common law)	Non-Hispanic White	8830/3: Malignant fibrous histiocytoma	Yes	None/Unknown	Surgery performed
248	Female	2008	Other (American Indian/AK Native, Asian/Pacific Islander)	63	97	Alive	Alive or dead of other cause	Localized	IIA	T1	N0	M0	Surgery performed	Left - origin of primary	Undifferentiated; anaplastic; Grade IV	C40.2-Long bones of lower limb and associated joints	Married (including common law)	Non-Hispanic Asian or Pacific Islander	8830/3: Malignant fibrous histiocytoma	No/Unknown	None/Unknown	Surgery performed
249	Male	2009	Other (American Indian/AK Native, Asian/Pacific Islander)	71	12	Dead	Dead (attributable to this cancer dx)	Distant	IVB	T3	N0	M1b	Surgery performed	Right - origin of primary	Undifferentiated; anaplastic; Grade IV	C40.2-Long bones of lower limb and associated joints	Widowed	Non-Hispanic Asian or Pacific Islander	8830/3: Malignant fibrous histiocytoma	Yes	None/Unknown	Surgery performed
250	Male	2009	White	13	90	Alive	Alive or dead of other cause	Regional	UNK Stage	T1	N0	M0	Surgery performed	Right - origin of primary	Unknown	C40.2-Long bones of lower limb and associated joints	Single (never married)	Hispanic (All Races)	8830/3: Malignant fibrous histiocytoma	Yes	None/Unknown	Surgery performed
251	Male	2009	White	71	4	Dead	Dead (attributable to this cancer dx)	Distant	IVB	T1	N0	M1b	Surgery performed	Left - origin of primary	Undifferentiated; anaplastic; Grade IV	C40.2-Long bones of lower limb and associated joints	Married (including common law)	Hispanic (All Races)	8830/3: Malignant fibrous histiocytoma	No/Unknown	Beam radiation	Surgery performed
252	Female	2009	White	80	49	Dead	Dead (attributable to this cancer dx)	Unstaged	UNK Stage	TX	NX	M0	Not recommended	Right - origin of primary	Undifferentiated; anaplastic; Grade IV	C40.2-Long bones of lower limb and associated joints	Married (including common law)	Non-Hispanic White	8830/3: Malignant fibrous histiocytoma	Yes	None/Unknown	Not recommended
253	Female	2009	White	47	70	Dead	Dead (attributable to this cancer dx)	Regional	IIB	T2	N0	M0	Surgery performed	Right - origin of primary	Undifferentiated; anaplastic; Grade IV	C40.2-Long bones of lower limb and associated joints	Single (never married)	Hispanic (All Races)	8830/3: Malignant fibrous histiocytoma	Yes	None/Unknown	Surgery performed
254	Male	2011	White	54	60	Alive	Alive or dead of other cause	Regional	IIA	T1	N0	M0	Surgery performed	Left - origin of primary	Undifferentiated; anaplastic; Grade IV	C40.2-Long bones of lower limb and associated joints	Divorced	Non-Hispanic White	8830/3: Malignant fibrous histiocytoma	No/Unknown	Beam radiation	Surgery performed
255	Male	2011	White	45	63	Alive	Alive or dead of other cause	Localized	IIB	T2	N0	M0	Surgery performed	Right - origin of primary	Poorly differentiated; Grade III	C40.2-Long bones of lower limb and associated joints	Married (including common law)	Non-Hispanic White	8830/3: Malignant fibrous histiocytoma	Yes	None/Unknown	Surgery performed
256	Male	2013	White	83	45	Alive	N/A not first tumor	Localized	IA	T1	N0	M0	Surgery performed	Not a paired site	Unknown	C41.0-Bones of skull and face and associated joints	Widowed	Non-Hispanic White	8830/3: Malignant fibrous histiocytoma	No/Unknown	None/Unknown	Surgery performed
257	Female	2014	White	76	32	Alive	Alive or dead of other cause	Regional	IIB	T2	N0	M0	Surgery performed	Left - origin of primary	Undifferentiated; anaplastic; Grade IV	C40.2-Long bones of lower limb and associated joints	Divorced	Non-Hispanic White	8830/3: Malignant fibrous histiocytoma	No/Unknown	Beam radiation	Surgery performed
258	Male	2014	White	51	2	Dead	Alive or dead of other cause	Localized	UNK Stage	TX	N0	M0	Not recommended	Left - origin of primary	Unknown	C40.2-Long bones of lower limb and associated joints	Divorced	Hispanic (All Races)	8830/3: Malignant fibrous histiocytoma	No/Unknown	None/Unknown	Not recommended
259	Female	2014	White	42	3	Dead	Dead (attributable to this cancer dx)	Localized	UNK Stage	TX	N0	M0	Not recommended	Left - origin of primary	Unknown	C40.2-Long bones of lower limb and associated joints	Single (never married)	Hispanic (All Races)	8830/3: Malignant fibrous histiocytoma	Yes	None/Unknown	Not recommended
260	Male	2015	White	21	18	Dead	Dead (attributable to this cancer dx)	Regional	IVB	T2	N1	M0	Surgery performed	Left - origin of primary	Unknown	C41.4-Pelvic bones, sacrum, coccyx and associated joints	Single (never married)	Non-Hispanic White	8830/3: Malignant fibrous histiocytoma	Yes	Beam radiation	Surgery performed
261	Female	2014	White	42	0	Alive	Alive or dead of other cause	Localized	IIA	T1	N0	M0	Not recommended	Left - origin of primary	Undifferentiated; anaplastic; Grade IV	C40.2-Long bones of lower limb and associated joints	Single (never married)	Hispanic (All Races)	8830/3: Malignant fibrous histiocytoma	No/Unknown	None/Unknown	Not recommended
262	Male	2016	White	70	4	Alive	Alive or dead of other cause	Blank(s)	Blank(s)	Blank(s)	Blank(s)	Blank(s)	Surgery performed	Left - origin of primary	Undifferentiated; anaplastic; Grade IV	C40.0-Long bones: upper limb, scapula, and associated joints	Widowed	Non-Hispanic White	8830/3: Malignant fibrous histiocytoma	Yes	Recommended, unknown if administered	Surgery performed
263	Male	2000	White	58	4	Dead	Dead (attributable to this cancer dx)	Localized					Recommended but not performed, unknown reason	Not a paired site	Poorly differentiated; Grade III	C41.4-Pelvic bones, sacrum, coccyx and associated joints	Unknown	Non-Hispanic White	8830/3: Malignant fibrous histiocytoma	Yes	Beam radiation	Recommended but not performed, unknown reason
264	Female	2000	White	69	2	Dead	Dead (attributable to this cancer dx)	Distant					Not recommended	Paired site, but no information concerning laterality	Unknown	C40.2-Long bones of lower limb and associated joints	Unknown	Non-Hispanic White	8830/3: Malignant fibrous histiocytoma	No/Unknown	Beam radiation	Not recommended
265	Male	2000	White	48	198	Alive	Alive or dead of other cause	Localized					Surgery performed	Right - origin of primary	Moderately differentiated; Grade II	C41.4-Pelvic bones, sacrum, coccyx and associated joints	Unknown	Non-Hispanic White	8830/3: Malignant fibrous histiocytoma	Yes	None/Unknown	Surgery performed
266	Male	2002	White	67	3	Dead	Dead (attributable to this cancer dx)	Distant					Not recommended	Left - origin of primary	Undifferentiated; anaplastic; Grade IV	C40.2-Long bones of lower limb and associated joints	Married (including common law)	Non-Hispanic White	8830/3: Malignant fibrous histiocytoma	Yes	Combination of beam with implants or isotopes	Not recommended
267	Female	2001	White	69	2	Dead	Dead (attributable to this cancer dx)	Localized					Surgery performed	Left - origin of primary	Undifferentiated; anaplastic; Grade IV	C40.2-Long bones of lower limb and associated joints	Widowed	Non-Hispanic White	8830/3: Malignant fibrous histiocytoma	No/Unknown	None/Unknown	Surgery performed
268	Male	2003	Black	56	5	Dead	Dead (attributable to this cancer dx)	Unstaged					Not recommended	Not a paired site	Undifferentiated; anaplastic; Grade IV	C41.3-Rib, sternum, clavicle and associated joints	Single (never married)	Non-Hispanic Black	8830/3: Malignant fibrous histiocytoma	Yes	None/Unknown	Not recommended
269	Female	2004	White	13	145	Alive	Alive or dead of other cause	Localized	UNK Stage	T1	N0	M0	Surgery performed	Left - origin of primary	Unknown	C40.2-Long bones of lower limb and associated joints	Single (never married)	Non-Hispanic White	8830/3: Malignant fibrous histiocytoma	Yes	None/Unknown	Surgery performed
270	Female	2005	White	60	137	Alive	Alive or dead of other cause	Unstaged	UNK Stage	TX	NX	MX	Surgery performed	Right - origin of primary	Unknown	C40.2-Long bones of lower limb and associated joints	Unknown	Non-Hispanic White	8830/3: Malignant fibrous histiocytoma	Yes	None/Unknown	Surgery performed
271	Female	2004	White	50	150	Alive	Alive or dead of other cause	Unstaged	UNK Stage	TX	NX	MX	Surgery performed	Left - origin of primary	Poorly differentiated; Grade III	C40.2-Long bones of lower limb and associated joints	Single (never married)	Non-Hispanic White	8830/3: Malignant fibrous histiocytoma	No/Unknown	None/Unknown	Surgery performed
272	Female	2006	White	68	4	Dead	N/A not first tumor	Regional	UNK Stage	TX	N0	M0	Not recommended	Not a paired site	Poorly differentiated; Grade III	C41.4-Pelvic bones, sacrum, coccyx and associated joints	Married (including common law)	Non-Hispanic White	8830/3: Malignant fibrous histiocytoma	Yes	None/Unknown	Not recommended
273	Female	2007	White	30	119	Alive	N/A not first tumor	Localized	IIA	T1	N0	M0	Surgery performed	Right - origin of primary	Undifferentiated; anaplastic; Grade IV	C40.2-Long bones of lower limb and associated joints	Married (including common law)	Non-Hispanic White	8830/3: Malignant fibrous histiocytoma	Yes	None/Unknown	Surgery performed
274	Male	2007	Black	64	102	Dead	Alive or dead of other cause	Localized	UNK Stage	TX	N0	M0	Surgery performed	Right - origin of primary	Undifferentiated; anaplastic; Grade IV	C40.2-Long bones of lower limb and associated joints	Single (never married)	Non-Hispanic Black	8830/3: Malignant fibrous histiocytoma	Yes	None/Unknown	Surgery performed
275	Male	2007	White	84	17	Dead	Dead (attributable to this cancer dx)	Localized	UNK Stage	TX	N0	M0	Surgery performed	Left - origin of primary	Unknown	C40.2-Long bones of lower limb and associated joints	Widowed	Non-Hispanic White	8830/3: Malignant fibrous histiocytoma	No/Unknown	None/Unknown	Surgery performed
276	Female	2014	White	63	7	Dead	N/A not first tumor	Localized	IIA	T1	N0	M0	Not recommended	Not a paired site	Undifferentiated; anaplastic; Grade IV	C41.3-Rib, sternum, clavicle and associated joints	Single (never married)	Non-Hispanic White	8830/3: Malignant fibrous histiocytoma	Yes	Beam radiation	Not recommended
277	Male	2014	White	50	4	Dead	Dead (attributable to this cancer dx)	Regional	IVB	T2	N1	M0	Surgery performed	Left - origin of primary	Poorly differentiated; Grade III	C41.4-Pelvic bones, sacrum, coccyx and associated joints	Married (including common law)	Non-Hispanic White	8830/3: Malignant fibrous histiocytoma	Yes	None/Unknown	Surgery performed
278	Female	2003	White	46	148	Alive	Alive or dead of other cause	Regional					Surgery performed	Left - origin of primary	Poorly differentiated; Grade III	C40.2-Long bones of lower limb and associated joints	Married (including common law)	Non-Hispanic White	8830/3: Malignant fibrous histiocytoma	No/Unknown	None/Unknown	Surgery performed
279	Female	2004	White	43	10	Dead	N/A not first tumor	Unstaged	UNK Stage	TX	NX	MX	Not recommended	Not a paired site	Undifferentiated; anaplastic; Grade IV	C41.2-Vertebral column	Married (including common law)	Non-Hispanic White	8830/3: Malignant fibrous histiocytoma	Yes	None/Unknown	Not recommended
280	Female	2007	White	64	21	Dead	Dead (attributable to this cancer dx)	Distant	III	T3	N0	M0	Not recommended	Left - origin of primary	Undifferentiated; anaplastic; Grade IV	C41.4-Pelvic bones, sacrum, coccyx and associated joints	Married (including common law)	Non-Hispanic White	8830/3: Malignant fibrous histiocytoma	Yes	Beam radiation	Not recommended
281	Male	2002	White	80	1	Dead	Dead (attributable to this cancer dx)	Distant					Not recommended	Right - origin of primary	Unknown	C40.0-Long bones: upper limb, scapula, and associated joints	Married (including common law)	Non-Hispanic White	8830/3: Malignant fibrous histiocytoma	No/Unknown	None/Unknown	Not recommended
282	Female	2002	Black	64	10	Dead	Dead (attributable to this cancer dx)	Localized					Surgery performed	Right - origin of primary	Poorly differentiated; Grade III	C40.2-Long bones of lower limb and associated joints	Married (including common law)	Non-Hispanic Black	8830/3: Malignant fibrous histiocytoma	Yes	None/Unknown	Surgery performed
283	Female	2011	Black	67	5	Dead	Dead (attributable to this cancer dx)	Distant	III	T3	N0	M0	Surgery performed	Left - origin of primary	Undifferentiated; anaplastic; Grade IV	C40.2-Long bones of lower limb and associated joints	Single (never married)	Non-Hispanic Black	8830/3: Malignant fibrous histiocytoma	No/Unknown	None/Unknown	Surgery performed
284	Female	2012	White	50	27	Dead	Dead (attributable to this cancer dx)	Regional	IIA	T1	N0	M0	Surgery performed	Right - origin of primary	Undifferentiated; anaplastic; Grade IV	C40.2-Long bones of lower limb and associated joints	Married (including common law)	Non-Hispanic White	8830/3: Malignant fibrous histiocytoma	Yes	None/Unknown	Surgery performed
285	Female	2015	Black	61	6	Dead	Dead (attributable to this cancer dx)	Distant	IVB	T3	NX	M1b	Not recommended	Right - origin of primary	Poorly differentiated; Grade III	C40.0-Long bones: upper limb, scapula, and associated joints	Single (never married)	Non-Hispanic Black	8830/3: Malignant fibrous histiocytoma	Yes	Beam radiation	Not recommended
286	Male	2016	Black	37	8	Alive	Alive or dead of other cause	Blank(s)	Blank(s)	Blank(s)	Blank(s)	Blank(s)	Surgery performed	Right - origin of primary	Undifferentiated; anaplastic; Grade IV	C40.2-Long bones of lower limb and associated joints	Married (including common law)	Non-Hispanic Black	8830/3: Malignant fibrous histiocytoma	No/Unknown	None/Unknown	Surgery performed
287	Female	2010	White	77	75	Alive	N/A not first tumor	Localized	IIA	T1	N0	M0	Surgery performed	Not a paired site	Undifferentiated; anaplastic; Grade IV	C41.1-Mandible	Widowed	Non-Hispanic White	8830/3: Malignant fibrous histiocytoma	No/Unknown	Beam radiation	Surgery performed
288	Female	2003	White	26	148	Dead	N/A not first tumor	Regional					Surgery performed	Not a paired site	Moderately differentiated; Grade II	C41.0-Bones of skull and face and associated joints	Married (including common law)	Non-Hispanic White	8830/3: Malignant fibrous histiocytoma	No/Unknown	Beam radiation	Surgery performed
289	Male	2001	White	66	23	Alive	Alive or dead of other cause	Regional					Not recommended	Left - origin of primary	Poorly differentiated; Grade III	C40.0-Long bones: upper limb, scapula, and associated joints	Single (never married)	Hispanic (All Races)	8830/3: Malignant fibrous histiocytoma	Yes	None/Unknown	Not recommended
290	Female	2001	White	36	52	Dead	Dead (attributable to this cancer dx)	Regional					Surgery performed	Left - origin of primary	Undifferentiated; anaplastic; Grade IV	C41.4-Pelvic bones, sacrum, coccyx and associated joints	Married (including common law)	Non-Hispanic White	8830/3: Malignant fibrous histiocytoma	Yes	None/Unknown	Surgery performed
291	Female	2001	White	63	2	Dead	Dead (attributable to this cancer dx)	Distant					Surgery performed	Left - origin of primary	Unknown	C41.4-Pelvic bones, sacrum, coccyx and associated joints	Married (including common law)	Non-Hispanic White	8830/3: Malignant fibrous histiocytoma	Yes	None/Unknown	Surgery performed
292	Female	2002	White	50	62	Dead	Alive or dead of other cause	Unstaged					Surgery performed	Right - origin of primary	Undifferentiated; anaplastic; Grade IV	C40.2-Long bones of lower limb and associated joints	Single (never married)	Non-Hispanic White	8830/3: Malignant fibrous histiocytoma	Yes	None/Unknown	Surgery performed
293	Male	2003	White	39	15	Dead	Dead (attributable to this cancer dx)	Unstaged					Surgery performed	Paired site, but no information concerning laterality	Unknown	C41.4-Pelvic bones, sacrum, coccyx and associated joints	Married (including common law)	Non-Hispanic White	8830/3: Malignant fibrous histiocytoma	Yes	Beam radiation	Surgery performed
294	Male	2004	White	76	121	Dead	Alive or dead of other cause	Regional	UNK Stage	T1	N0	M0	Surgery performed	Left - origin of primary	Unknown	C40.0-Long bones: upper limb, scapula, and associated joints	Married (including common law)	Non-Hispanic White	8830/3: Malignant fibrous histiocytoma	No/Unknown	None/Unknown	Surgery performed
295	Male	2004	White	86	15	Dead	Dead (attributable to this cancer dx)	Unstaged	UNK Stage	TX	NX	MX	Recommended but not performed, patient refused	Left - origin of primary	Unknown	C41.4-Pelvic bones, sacrum, coccyx and associated joints	Married (including common law)	Non-Hispanic White	8830/3: Malignant fibrous histiocytoma	No/Unknown	None/Unknown	Recommended but not performed, patient refused
296	Female	2006	White	82	96	Dead	Alive or dead of other cause	Localized	IIA	T1	N0	M0	Surgery performed	Right - origin of primary	Poorly differentiated; Grade III	C40.1-Short bones of upper limb and associated joints	Single (never married)	Non-Hispanic White	8830/3: Malignant fibrous histiocytoma	No/Unknown	Beam radiation	Surgery performed
297	Female	2006	Black	64	18	Dead	Dead (attributable to this cancer dx)	Localized	IIA	T1	N0	M0	Not recommended	Right - origin of primary	Poorly differentiated; Grade III	C41.4-Pelvic bones, sacrum, coccyx and associated joints	Separated	Non-Hispanic Black	8830/3: Malignant fibrous histiocytoma	No/Unknown	None/Unknown	Not recommended
298	Female	2006	White	30	53	Alive	Alive or dead of other cause	Regional	IIA	T1	N0	M0	Surgery performed	Right - origin of primary	Poorly differentiated; Grade III	C40.2-Long bones of lower limb and associated joints	Married (including common law)	Non-Hispanic White	8830/3: Malignant fibrous histiocytoma	Yes	None/Unknown	Surgery performed
299	Male	2006	White	42	50	Dead	Dead (attributable to this cancer dx)	Regional	IIB	T2	N0	M0	Surgery performed	Right - origin of primary	Poorly differentiated; Grade III	C40.2-Long bones of lower limb and associated joints	Married (including common law)	Hispanic (All Races)	8830/3: Malignant fibrous histiocytoma	No/Unknown	None/Unknown	Surgery performed
300	Male	2007	White	62	118	Alive	Alive or dead of other cause	Regional	IIA	T1	N0	M0	Surgery performed	Left - origin of primary	Undifferentiated; anaplastic; Grade IV	C41.4-Pelvic bones, sacrum, coccyx and associated joints	Married (including common law)	Non-Hispanic White	8830/3: Malignant fibrous histiocytoma	No/Unknown	None/Unknown	Surgery performed
301	Male	2007	White	56	117	Alive	Alive or dead of other cause	Localized	IIA	T1	N0	M0	Surgery performed	Left - origin of primary	Undifferentiated; anaplastic; Grade IV	C40.2-Long bones of lower limb and associated joints	Married (including common law)	Non-Hispanic White	8830/3: Malignant fibrous histiocytoma	No/Unknown	None/Unknown	Surgery performed
302	Male	2006	Other (American Indian/AK Native, Asian/Pacific Islander)	38	69	Dead	Dead (attributable to this cancer dx)	Unstaged	UNK Stage	TX	NX	MX	Recommended but not performed, unknown reason	Right - origin of primary	Undifferentiated; anaplastic; Grade IV	C40.2-Long bones of lower limb and associated joints	Married (including common law)	Non-Hispanic Asian or Pacific Islander	8830/3: Malignant fibrous histiocytoma	No/Unknown	None/Unknown	Recommended but not performed, unknown reason
303	Male	2009	White	49	69	Alive	Alive or dead of other cause	Regional	IIA	T1	N0	M0	Surgery performed	Right - origin of primary	Undifferentiated; anaplastic; Grade IV	C40.2-Long bones of lower limb and associated joints	Married (including common law)	Hispanic (All Races)	8830/3: Malignant fibrous histiocytoma	Yes	None/Unknown	Surgery performed
304	Female	2008	White	52	12	Alive	Alive or dead of other cause	Regional	UNK Stage	T2	N0	MX	Surgery performed	Not a paired site	Poorly differentiated; Grade III	C41.1-Mandible	Single (never married)	Non-Hispanic White	8830/3: Malignant fibrous histiocytoma	No/Unknown	None/Unknown	Surgery performed
305	Male	2010	Black	53	37	Dead	Dead (attributable to this cancer dx)	Distant	IVB	T2	N0	M1b	Surgery performed	Right - origin of primary	Poorly differentiated; Grade III	C40.2-Long bones of lower limb and associated joints	Married (including common law)	Non-Hispanic Black	8830/3: Malignant fibrous histiocytoma	Yes	None/Unknown	Surgery performed
306	Male	2010	White	41	12	Dead	Dead (attributable to this cancer dx)	Distant	IVA	TX	N0	M1a	Not recommended	Left - origin of primary	Poorly differentiated; Grade III	C40.2-Long bones of lower limb and associated joints	Married (including common law)	Non-Hispanic White	8830/3: Malignant fibrous histiocytoma	Yes	None/Unknown	Not recommended
307	Male	2011	White	42	66	Alive	Alive or dead of other cause	Localized	IIA	T1	N0	M0	Surgery performed	Right - origin of primary	Undifferentiated; anaplastic; Grade IV	C40.2-Long bones of lower limb and associated joints	Divorced	Non-Hispanic White	8830/3: Malignant fibrous histiocytoma	Yes	None/Unknown	Surgery performed
308	Female	2010	White	13	73	Alive	Alive or dead of other cause	Localized	IA	T1	N0	M0	Surgery performed	Left - origin of primary	Unknown	C40.2-Long bones of lower limb and associated joints	Single (never married)	Non-Hispanic White	8830/3: Malignant fibrous histiocytoma	No/Unknown	None/Unknown	Surgery performed
309	Male	2012	Other (American Indian/AK Native, Asian/Pacific Islander)	54	57	Alive	Alive or dead of other cause	Localized	IIA	T1	N0	M0	Surgery performed	Right - origin of primary	Undifferentiated; anaplastic; Grade IV	C40.0-Long bones: upper limb, scapula, and associated joints	Married (including common law)	Non-Hispanic Asian or Pacific Islander	8830/3: Malignant fibrous histiocytoma	Yes	None/Unknown	Surgery performed
310	Female	2012	White	80	36	Dead	Dead (attributable to this cancer dx)	Regional	IIA	T1	N0	M0	Surgery performed	Right - origin of primary	Poorly differentiated; Grade III	C40.2-Long bones of lower limb and associated joints	Widowed	Hispanic (All Races)	8830/3: Malignant fibrous histiocytoma	No/Unknown	Beam radiation	Surgery performed
311	Male	2002	White	74	18	Dead	N/A not first tumor	Distant					Surgery performed	Left - origin of primary	Undifferentiated; anaplastic; Grade IV	C40.2-Long bones of lower limb and associated joints	Married (including common law)	Non-Hispanic White	8830/3: Malignant fibrous histiocytoma	Yes	None/Unknown	Surgery performed
312	Female	2001	White	13	121	Dead	Dead (attributable to this cancer dx)	Regional					Surgery performed	Not a paired site	Undifferentiated; anaplastic; Grade IV	C41.0-Bones of skull and face and associated joints	Single (never married)	Non-Hispanic White	8830/3: Malignant fibrous histiocytoma	Yes	None/Unknown	Surgery performed
313	Male	2001	White	56	160	Dead	Alive or dead of other cause	Regional					Surgery performed	Left - origin of primary	Poorly differentiated; Grade III	C40.2-Long bones of lower limb and associated joints	Married (including common law)	Non-Hispanic White	8830/3: Malignant fibrous histiocytoma	Yes	None/Unknown	Surgery performed
314	Male	2004	White	67	145	Alive	Alive or dead of other cause	Unstaged	UNK Stage	TX	NX	MX	Surgery performed	Not a paired site	Unknown	C40.9-Bone of limb, NOS	Married (including common law)	Non-Hispanic White	8830/3: Malignant fibrous histiocytoma	No/Unknown	Beam radiation	Surgery performed
315	Female	2004	White	41	5	Dead	Alive or dead of other cause	Regional	IIB	T2	N0	M0	Surgery performed	Left - origin of primary	Undifferentiated; anaplastic; Grade IV	C40.2-Long bones of lower limb and associated joints	Single (never married)	Non-Hispanic White	8830/3: Malignant fibrous histiocytoma	Yes	None/Unknown	Surgery performed
316	Female	2005	White	59	139	Alive	Alive or dead of other cause	Regional	IIB	T2	N0	M0	Surgery performed	Right - origin of primary	Poorly differentiated; Grade III	C40.2-Long bones of lower limb and associated joints	Married (including common law)	Non-Hispanic White	8830/3: Malignant fibrous histiocytoma	Yes	None/Unknown	Surgery performed
317	Female	2009	Black	15	91	Alive	Alive or dead of other cause	Regional	IIA	T1	N0	M0	Surgery performed	Right - origin of primary	Undifferentiated; anaplastic; Grade IV	C40.2-Long bones of lower limb and associated joints	Single (never married)	Non-Hispanic Black	8830/3: Malignant fibrous histiocytoma	Yes	None/Unknown	Surgery performed
318	Female	2013	White	47	46	Alive	Alive or dead of other cause	Regional	IA	T1	N0	M0	Surgery performed	Right - origin of primary	Unknown	C40.2-Long bones of lower limb and associated joints	Married (including common law)	Non-Hispanic White	8830/3: Malignant fibrous histiocytoma	Yes	None/Unknown	Surgery performed

## Sheet: Sheet1
Patient ID	Sex (Female=0, Male=1)	Year of diagnosis	Race (W=0, B=1, O=2)	Age	Survival	Status (0=Alive, 1=Death)	CCS (0=Alive, 1=Death)	SEER stage (L=0, R=1, D=2, U= 3)	TNM	T	N	M	Surgery(0=None, 1=Surgery)	Laterality (0=L, 1=R)	Grade (0=G, 1=M, 2=P, 3=UNDI, 4=UNK)	Site (Long=0, Short=1, Flat=2, Irregular=3, UNK=4)	Chemotherapy (0=NONE, 1=Yes)	Radiation (0=none, 1= yes)
1	0	1984	0	65	175	1	0	0	4	4	2	2	1	1	4	0	0	1
2	0	1980	0	55	29	1	1	1	4	4	2	2	1	1	4	2	0	1
3	0	1985	0	71	0	1	0	2	4	4	2	2	0	2	4	2	1	0
4	0	1978	0	72	8	1	1	1	4	4	2	2	0	0	3	0	0	1
5	1	1998	0	38	34	1	0	3	4	4	2	2	1	2	2	3	1	1
6	1	1980	2	16	14	1	1	1	4	4	2	2	1	2	4	3	1	1
7	0	1976	0	25	119	1	0	1	4	4	2	2	1	1	4	0	0	0
8	1	1977	0	83	6	1	1	2	4	4	2	2	1	2	4	0	0	1
9	1	1976	0	62	15	1	1	1	4	4	2	2	0	1	4	2	0	1
10	1	1976	0	54	9	1	1	1	4	4	2	2	1	2	4	0	1	0
11	0	1998	0	66	11	1	0	1	4	4	2	2	0	0	2	2	1	0
12	1	1977	0	74	24	1	1	3	4	4	2	2	0	2	2	3	0	1
13	0	1979	1	17	16	1	1	0	4	4	2	2	1	1	4	0	0	0
14	0	1980	0	62	256	1	0	2	4	4	2	2	1	1	4	0	0	1
15	0	1984	0	64	4	1	0	0	4	4	2	2	1	0	4	3	0	0
16	1	1979	0	23	14	1	1	2	4	4	2	2	0	2	2	4	1	1
17	1	1985	0	56	49	1	0	0	4	4	2	2	1	1	4	0	0	0
18	0	1987	0	32	349	0	0	1	4	4	2	2	1	1	1	0	0	0
19	1	1981	0	61	22	1	1	2	4	4	2	2	0	1	4	0	0	1
20	0	1983	0	38	398	0	0	3	4	4	2	2	1	0	4	0	1	0
21	1	1986	0	59	11	1	1	2	4	4	2	2	0	1	4	0	1	0
22	1	1985	0	38	13	1	1	1	4	4	2	2	1	0	2	0	1	1
23	0	1988	0	62	9	1	0	1	4	4	2	2	1	1	4	2	0	0
24	0	1982	0	33	103	1	1	0	4	4	2	2	1	1	2	0	0	1
25	1	1983	0	66	8	1	1	1	4	4	2	2	1	2	4	2	1	1
26	0	1987	0	28	51	1	1	0	4	4	2	2	1	0	4	0	1	0
27	0	1991	0	30	51	1	1	0	4	4	2	2	1	0	3	0	1	0
28	1	1988	0	18	18	1	1	2	4	4	2	2	1	0	3	0	1	1
29	1	1992	0	61	39	1	0	1	4	4	2	2	1	1	4	0	0	1
30	1	1990	0	88	0	1	1	2	4	4	2	2	0	1	4	0	0	1
31	1	1992	0	26	244	0	0	1	4	4	2	2	1	1	3	0	0	1
32	0	1992	0	4	275	1	0	1	4	4	2	2	1	0	4	3	1	0
33	1	1994	0	59	16	1	1	2	4	4	2	2	1	0	3	0	1	0
34	1	2000	0	31	175	1	0	1	4	4	2	2	1	0	4	0	1	0
35	1	2000	0	58	5	1	1	2	4	4	2	2	1	2	4	3	0	1
36	1	2002	0	81	1	1	0	1	4	4	2	2	1	0	3	0	0	0
37	0	2006	0	52	5	1	1	1	1	0	0	0	1	0	3	0	0	0
38	1	2009	0	63	90	0	0	0	1	0	0	0	1	1	3	0	1	0
39	0	1997	0	36	230	0	0	0	4	4	2	2	1	1	4	0	1	0
40	1	1978	0	73	71	1	0	0	4	4	2	2	1	0	4	0	1	1
41	1	1981	0	74	2	1	1	1	4	4	2	2	1	0	4	2	0	0
42	0	1981	0	63	32	1	1	1	4	4	2	2	1	0	4	0	0	0
43	0	1982	0	69	5	1	1	2	4	4	2	2	2	0	4	0	0	0
44	1	1981	0	16	423	0	0	3	4	4	2	2	2	2	4	0	0	0
45	1	1984	0	40	15	1	1	1	4	4	2	2	1	2	4	3	0	1
46	1	1986	0	43	24	1	1	2	4	4	2	2	1	2	4	3	0	1
47	0	1986	0	69	6	1	1	2	4	4	2	2	2	0	4	0	0	1
48	0	1988	0	74	11	1	0	0	4	4	2	2	0	1	4	0	0	1
49	1	1989	1	27	330	0	0	3	4	4	2	2	0	2	4	3	0	1
50	1	1990	0	55	285	1	0	0	4	4	2	2	1	1	4	0	0	0
51	0	1997	0	74	32	1	0	1	4	4	2	2	1	1	4	0	0	0
52	1	1991	0	52	4	1	1	2	4	4	2	2	1	2	4	4	0	0
53	0	2007	0	19	39	1	0	1	1	0	0	0	1	2	2	3	1	0
54	1	1993	0	39	8	1	1	2	4	4	2	2	1	1	3	0	0	0
55	1	2011	0	73	11	1	0	2	3	0	0	1	1	2	3	2	1	0
56	1	1993	0	48	278	0	0	0	4	4	2	2	1	0	4	0	1	0
57	0	1996	0	94	4	1	1	3	4	4	2	2	0	1	4	0	0	0
58	1	1995	1	22	22	1	1	0	4	4	2	2	1	0	2	0	1	0
59	0	1996	0	80	108	1	0	3	4	4	2	2	0	1	4	0	0	1
60	1	2001	0	86	2	1	0	0	4	4	2	2	1	0	3	0	0	1
61	0	2001	0	16	44	1	1	2	4	4	2	2	1	1	3	0	1	0
62	1	2003	0	51	158	0	0	1	4	4	2	2	1	0	3	0	1	0
63	1	2006	0	19	128	0	0	1	1	0	0	0	1	1	3	0	1	0
64	1	2006	1	67	125	0	0	0	4	1	0	0	1	0	4	0	1	0
65	1	2008	0	78	11	1	1	2	3	4	2	1	0	1	2	0	0	1
66	1	2009	0	40	92	0	0	1	4	4	0	0	1	0	3	0	1	0
67	0	2011	1	69	63	1	0	0	1	1	0	0	1	0	3	0	0	0
68	0	2011	0	32	64	0	0	0	1	0	0	0	1	1	3	0	1	0
69	1	2013	0	14	41	0	0	1	1	1	0	0	1	0	3	0	1	0
70	0	1987	0	62	2	1	0	1	4	4	2	2	0	0	4	2	1	0
71	0	1977	1	59	5	1	0	2	4	4	2	2	0	2	4	2	0	1
72	1	1979	0	63	44	1	1	0	4	4	2	2	0	2	4	2	1	1
73	0	1979	0	80	1	1	1	1	4	4	2	2	0	0	4	0	0	0
74	1	1984	0	35	95	1	0	2	4	4	2	2	1	2	4	3	0	1
75	0	1982	0	25	414	0	0	1	4	4	2	2	1	0	1	0	0	0
76	1	1982	0	34	13	1	1	2	4	4	2	2	0	1	3	0	1	0
77	1	1983	0	61	8	1	1	3	4	4	2	2	0	0	4	0	1	1
78	1	1983	0	52	351	1	0	0	4	4	2	2	1	0	4	0	1	0
79	1	1984	1	47	380	1	1	0	4	4	2	2	1	1	4	0	0	1
80	1	1985	0	29	352	0	0	1	4	4	2	2	1	1	4	0	1	0
81	1	1985	0	60	16	1	1	0	4	4	2	2	1	1	4	0	0	0
82	0	1985	1	37	318	1	0	1	4	4	2	2	1	2	4	3	0	1
83	0	1999	0	82	1	1	0	3	4	4	2	2	1	0	3	0	0	0
84	0	1988	0	53	266	1	0	1	4	4	2	2	1	2	4	3	0	1
85	0	1988	0	21	84	0	0	0	4	4	2	2	1	1	1	0	0	0
86	1	1988	0	67	8	1	0	1	4	4	2	2	1	2	2	3	0	0
87	0	1989	0	47	11	1	0	0	4	4	2	2	2	0	4	2	1	0
88	1	1989	0	58	2	1	1	2	4	4	2	2	0	2	4	4	1	1
89	1	1990	0	83	0	1	1	2	4	4	2	2	0	1	4	0	0	0
90	1	1992	0	49	129	1	0	0	4	4	2	2	1	0	1	0	1	0
91	1	1992	0	75	93	1	0	2	4	4	2	2	1	1	4	0	0	0
92	0	1993	0	57	285	0	0	0	4	4	2	2	1	2	4	3	0	1
93	1	1993	0	40	11	1	1	1	4	4	2	2	1	1	4	0	1	0
94	0	1994	0	52	89	1	1	1	4	4	2	2	1	2	3	2	1	0
95	0	1994	0	73	39	1	1	1	4	4	2	2	1	2	1	3	0	0
96	0	1997	0	70	230	0	0	0	4	4	2	2	1	1	3	0	1	0
97	1	1998	0	77	5	1	0	0	4	4	2	2	0	2	4	3	0	1
98	1	1998	0	53	219	0	0	0	4	4	2	2	1	1	3	0	1	0
99	1	2015	0	82	23	0	0	1	1	1	0	0	1	0	3	2	0	1
100	0	2000	0	76	5	1	1	2	4	4	2	2	0	1	3	0	0	1
101	1	2001	0	60	10	1	1	0	4	4	2	2	1	0	3	0	1	0
102	0	2004	1	90	15	1	1	3	4	4	0	2	0	0	3	0	0	0
103	0	2005	1	15	135	0	0	0	4	4	0	0	1	0	3	0	1	0
104	1	2005	0	47	134	0	0	2	2	2	0	0	1	0	2	0	1	0
105	1	2006	0	61	28	1	1	1	1	1	0	0	1	0	3	0	1	0
106	0	1978	2	48	11	1	0	1	4	4	2	2	1	2	4	2	0	0
107	0	1982	2	34	4	1	1	2	4	4	2	2	1	2	4	3	1	1
108	1	1985	0	50	123	1	1	1	4	4	2	2	1	1	4	2	0	1
109	1	2002	2	51	23	1	0	1	4	4	2	2	1	0	4	3	1	1
110	0	1990	0	87	1	1	1	1	4	4	2	2	0	0	4	0	0	0
111	1	1991	2	60	22	1	1	2	4	4	2	2	0	0	4	0	1	0
112	0	2003	2	84	1	1	1	2	4	4	2	2	1	0	1	0	0	0
113	1	2006	2	47	43	1	1	1	4	4	0	0	0	2	4	2	0	0
114	1	2007	2	35	18	1	1	1	1	1	0	0	1	0	2	0	1	1
115	0	2008	2	83	101	1	0	2	0	0	0	0	1	2	1	2	0	0
116	0	2016	2	66	6	0	0	3	4	4	2	2	1	0	3	0	0	0
117	0	1975	0	70	38	1	1	2	4	4	2	2	0	2	4	2	0	0
118	0	1976	0	19	486	0	0	0	4	4	2	2	1	2	4	0	1	0
119	1	1977	0	44	29	1	0	1	4	4	2	2	1	2	4	2	0	0
120	0	1979	0	71	8	1	1	2	4	4	2	2	1	2	4	3	0	1
121	1	1980	0	74	7	1	0	0	4	4	2	2	1	1	4	0	0	0
122	0	1981	0	76	55	1	1	1	4	4	2	2	1	0	4	0	0	0
123	1	1983	0	78	26	1	1	1	4	4	2	2	1	2	3	3	0	0
124	1	1985	0	33	373	0	0	0	4	4	2	2	1	0	4	0	1	0
125	0	1989	0	40	11	1	1	0	4	4	2	2	1	1	4	0	1	1
126	0	1991	0	87	0	1	1	3	4	4	2	2	0	2	4	2	0	0
127	0	1992	0	16	295	0	0	0	4	4	2	2	1	0	0	0	1	0
128	1	1994	0	75	25	1	1	3	4	4	2	2	1	1	4	0	0	0
129	0	1997	0	78	8	1	1	0	4	4	2	2	1	1	4	0	0	0
130	0	1997	0	31	229	0	0	3	4	4	2	2	1	1	2	1	0	0
131	0	2000	0	15	200	0	0	1	4	4	2	2	1	2	3	3	1	1
132	1	2002	0	51	17	1	1	1	4	4	2	2	1	0	3	0	0	0
133	0	1986	0	49	104	1	0	1	4	4	2	2	1	2	0	3	0	0
134	1	1982	0	78	12	1	0	0	4	4	2	2	1	0	4	0	0	0
135	1	1981	0	47	374	1	0	1	4	4	2	2	1	2	4	2	0	0
136	1	1982	0	29	413	0	0	0	4	4	2	2	1	0	4	0	0	0
137	0	1985	0	70	2	1	1	1	4	4	2	2	1	2	4	3	0	1
138	0	1990	0	85	1	1	1	2	4	4	2	2	0	1	2	0	0	0
139	0	1991	0	29	306	0	0	0	4	4	2	2	1	1	4	0	1	1
140	1	1999	0	80	1	1	0	2	4	4	2	2	0	0	1	0	0	1
141	1	2003	0	32	11	1	1	1	4	4	2	2	1	1	2	0	1	0
142	1	2007	2	45	48	0	0	0	4	4	2	2	1	0	4	0	0	0
143	0	1983	0	43	41	1	0	3	4	4	2	2	0	0	0	2	0	0
144	1	1979	0	78	1	1	0	3	4	4	2	2	0	2	4	2	0	1
145	1	1983	0	68	151	1	0	1	4	4	2	2	1	0	4	0	0	0
146	0	1983	0	64	9	1	1	0	4	4	2	2	1	1	4	0	1	1
147	1	1984	0	48	32	1	1	0	4	4	2	2	0	1	4	0	1	1
148	1	1986	0	51	20	1	1	0	4	4	2	2	0	1	4	0	0	1
149	0	1991	0	67	3	1	0	3	4	4	2	2	1	0	3	0	1	0
150	0	1986	2	49	14	1	1	2	4	4	2	2	1	2	4	4	1	1
151	1	1987	0	54	33	1	1	3	4	4	2	2	1	0	3	0	1	0
152	0	1991	0	35	15	1	1	0	4	4	2	2	1	1	4	2	1	0
153	0	1993	0	36	276	0	0	1	4	4	2	2	1	0	1	2	0	0
154	1	1992	0	42	46	1	1	1	4	4	2	2	1	0	2	0	0	1
155	1	1999	0	60	163	1	0	1	4	4	2	2	1	1	3	0	1	0
156	1	1994	0	54	4	1	0	2	4	4	2	2	0	2	4	3	1	0
157	0	1994	0	81	19	1	1	0	4	4	2	2	0	0	2	0	0	1
158	0	2016	0	78	0	1	0	3	4	4	2	2	0	2	4	3	0	0
159	0	1996	0	47	205	1	1	1	4	4	2	2	1	2	3	2	1	1
160	1	1986	0	77	5	1	0	3	4	4	2	2	1	2	2	2	0	0
161	1	1985	0	43	382	0	0	1	4	4	2	2	1	0	2	0	0	0
162	1	1985	0	61	23	1	0	0	4	4	2	2	1	1	4	0	1	0
163	1	1994	0	69	220	1	0	0	4	4	2	2	1	1	3	0	0	0
164	0	1996	0	80	7	1	1	1	4	4	2	2	1	0	3	0	0	1
165	1	1999	0	65	37	1	1	0	4	4	2	2	1	0	3	0	0	0
166	0	2000	0	61	197	0	0	1	4	4	2	2	1	1	2	0	0	1
167	1	2005	0	78	55	1	0	0	1	0	0	0	1	0	2	1	0	0
168	1	2001	0	56	22	1	1	0	4	4	2	2	0	0	2	0	0	0
169	0	2006	0	43	120	0	0	1	4	0	0	0	1	1	4	0	1	1
170	1	2006	0	71	75	1	0	1	1	0	0	0	1	2	3	3	0	1
171	0	1988	0	68	21	1	0	1	4	4	2	2	0	0	1	0	0	1
172	0	1980	0	55	56	1	1	0	4	4	2	2	0	0	4	2	0	1
173	0	1980	0	76	144	1	0	1	4	4	2	2	1	1	4	0	0	0
174	0	1981	1	88	3	1	1	0	4	4	2	2	0	0	4	0	0	0
175	1	1982	0	50	141	1	0	0	4	4	2	2	1	0	4	0	0	0
176	1	1983	0	76	13	1	1	1	4	4	2	2	1	0	4	0	1	0
177	1	1985	1	59	27	1	1	1	4	4	2	2	1	1	4	0	0	0
178	1	1986	0	80	4	1	1	0	4	4	2	2	0	1	4	2	0	1
179	0	1993	0	61	2	1	0	3	4	4	2	2	0	2	4	2	1	0
180	1	1999	0	63	19	1	0	0	4	4	2	2	1	2	3	3	0	0
181	0	1989	0	51	331	0	0	0	4	4	2	2	1	1	3	0	1	0
182	0	1990	0	70	63	1	0	1	4	4	2	2	1	1	2	0	1	0
183	1	1991	1	61	1	1	1	2	4	4	2	2	0	1	4	0	0	0
184	0	1991	0	88	28	1	0	0	4	4	2	2	0	1	3	0	0	0
185	0	1994	1	22	272	0	0	0	4	4	2	2	1	1	2	1	1	0
186	1	1996	1	48	20	1	1	1	4	4	2	2	1	0	2	0	1	0
187	1	1997	0	69	11	1	1	1	4	4	2	2	1	1	3	0	0	0
188	0	1998	0	66	111	1	1	0	4	4	2	2	1	1	3	0	0	0
189	1	2000	0	39	196	0	0	1	4	4	2	2	1	0	2	0	1	0
190	1	2006	0	71	125	0	0	0	4	1	0	0	1	0	4	0	0	0
191	1	2006	0	71	72	1	0	1	1	1	0	0	1	1	3	0	0	1
192	0	1994	0	77	6	1	1	2	4	4	2	2	0	2	3	4	0	1
193	1	2015	0	84	1	1	0	2	3	0	0	1	0	2	2	2	0	1
194	1	2000	0	53	6	1	0	2	4	4	2	2	0	2	4	2	1	0
195	1	2010	0	90	5	1	0	2	3	4	2	1	0	1	4	2	0	1
196	1	2007	0	62	7	1	0	0	4	1	0	0	1	0	4	2	0	0
197	0	1997	0	75	116	1	0	3	4	4	2	2	1	2	1	2	0	0
198	1	1996	0	62	1	1	1	1	4	4	2	2	0	1	3	0	1	0
199	0	1997	2	71	26	1	0	3	4	4	2	2	0	2	3	2	0	0
200	0	1994	0	38	22	1	1	0	4	4	2	2	1	0	4	0	1	1
201	0	1996	2	81	64	1	0	0	4	4	2	2	1	1	3	0	0	0
202	0	1992	0	79	16	1	0	2	4	4	2	2	0	2	4	4	0	1
203	0	1992	0	59	16	1	0	1	4	4	2	2	1	0	3	0	1	0
204	1	1992	0	47	65	1	1	2	4	4	2	2	0	1	4	0	0	1
205	0	1992	0	70	1	1	1	2	4	4	2	2	0	0	3	0	1	1
206	1	1993	0	86	5	1	0	2	4	4	2	2	1	2	3	3	0	1
207	0	2000	0	51	197	0	0	1	4	4	2	2	1	1	3	0	1	0
208	0	2000	0	52	142	0	0	1	4	4	2	2	1	1	3	0	1	0
209	0	2001	0	27	47	1	1	1	4	4	2	2	1	0	3	2	1	1
210	0	2007	1	95	31	1	0	2	3	0	0	1	1	0	4	2	0	1
211	0	2003	0	54	160	0	0	0	4	4	2	2	1	1	3	0	1	1
212	0	2004	0	87	2	1	0	3	4	4	2	0	0	1	2	0	0	0
213	1	2008	0	49	2	1	0	2	3	0	2	1	1	1	4	0	0	0
214	0	2006	0	91	1	1	0	1	1	0	0	0	1	2	3	3	0	1
215	1	2007	0	16	59	1	1	1	4	1	0	0	1	1	4	0	0	0
216	1	2007	0	61	13	1	0	0	4	4	0	0	1	1	3	2	1	1
217	1	2008	0	45	10	1	1	2	3	4	2	1	1	0	3	0	1	0
218	1	2009	2	67	3	1	1	2	3	0	1	1	0	0	4	2	1	0
219	0	2009	0	62	0	1	0	0	4	4	0	0	0	2	3	3	0	0
220	0	2011	0	44	12	1	0	0	1	0	0	0	1	0	3	4	0	0
221	1	2011	0	79	29	1	0	3	4	4	0	0	0	2	1	3	0	0
222	1	2011	0	39	47	1	1	0	1	1	0	0	1	1	3	0	1	0
223	0	2013	0	68	43	0	0	0	1	1	0	0	1	0	2	0	0	0
224	1	1993	0	53	227	1	0	0	4	4	2	2	1	0	2	0	0	0
225	1	2002	1	54	176	0	0	0	4	4	2	2	1	1	3	0	1	0
226	1	2010	0	88	2	1	0	2	3	1	0	1	0	0	4	2	0	0
227	0	2001	0	66	186	0	0	1	4	4	2	2	1	1	1	0	0	0
228	1	2006	0	84	0	1	0	0	4	4	0	2	1	2	3	3	0	0
229	1	2001	0	63	64	1	0	1	4	4	2	2	2	0	4	0	1	0
230	0	2003	0	85	125	1	0	1	4	4	2	2	1	1	2	0	0	0
231	1	2009	0	26	47	1	0	0	1	1	0	0	1	2	3	3	1	1
232	0	2000	0	11	84	1	1	0	4	4	2	2	1	0	3	0	1	0
233	1	2001	0	44	25	1	1	1	4	4	2	2	1	0	3	0	1	0
234	0	2010	0	84	4	1	0	1	4	1	0	0	1	1	4	0	0	0
235	1	2002	0	35	17	1	1	3	4	4	2	2	0	1	4	2	1	0
236	0	2007	0	81	7	1	0	3	4	4	2	0	0	2	2	4	0	0
237	1	2004	0	20	153	0	0	1	4	0	0	0	1	2	4	3	1	0
238	0	2004	0	16	133	0	0	1	4	4	0	0	1	1	3	0	1	0
239	0	2012	0	58	47	1	1	0	1	1	0	0	1	0	2	0	1	1
240	0	2005	0	48	19	1	0	1	4	0	0	0	0	2	4	2	0	0
241	1	2005	0	66	123	0	0	0	4	4	0	0	0	1	4	0	1	0
242	0	2006	0	85	69	0	0	1	1	1	0	0	1	0	3	0	0	0
243	0	2004	0	58	27	1	0	3	4	4	2	0	1	1	3	0	1	0
244	0	2006	0	65	17	1	1	1	4	0	0	0	1	0	4	0	0	0
245	0	2007	0	68	107	1	0	0	4	0	0	0	1	1	4	0	1	0
246	1	2008	0	43	5	1	1	2	4	2	0	2	1	0	3	0	1	0
247	1	2008	0	69	4	1	0	2	3	4	0	1	1	0	2	0	1	0
248	0	2008	2	63	97	0	0	0	1	0	0	0	1	0	3	0	0	0
249	1	2009	2	71	12	1	1	2	3	2	0	1	1	1	3	0	1	0
250	1	2009	0	13	90	0	0	1	4	0	0	0	1	1	4	0	1	0
251	1	2009	0	71	4	1	1	2	3	0	0	1	1	0	3	0	0	1
252	0	2009	0	80	49	1	1	3	4	4	2	0	0	1	3	0	1	0
253	0	2009	0	47	70	1	1	1	1	1	0	0	1	1	3	0	1	0
254	1	2011	0	54	60	0	0	1	1	0	0	0	1	0	3	0	0	1
255	1	2011	0	45	63	0	0	0	1	1	0	0	1	1	2	0	1	0
256	1	2013	0	83	45	0	0	0	0	0	0	0	1	2	4	3	0	0
257	0	2014	0	76	32	0	0	1	1	1	0	0	1	0	3	0	0	1
258	1	2014	0	51	2	1	0	0	4	4	0	0	0	0	4	0	0	0
259	0	2014	0	42	3	1	1	0	4	4	0	0	0	0	4	0	1	0
260	1	2015	0	21	18	1	1	1	3	1	1	0	1	0	4	2	1	1
261	0	2014	0	42	0	0	0	0	1	0	0	0	0	0	3	0	0	0
262	1	2016	0	70	4	0	0	3	4	4	2	2	1	0	3	0	1	0
263	1	2000	0	58	4	1	1	0	4	4	2	2	0	2	2	2	1	1
264	0	2000	0	69	2	1	1	2	4	4	2	2	0	2	4	0	0	1
265	1	2000	0	48	198	0	0	0	4	4	2	2	1	1	1	2	1	0
266	1	2002	0	67	3	1	1	2	4	4	2	2	0	0	3	0	1	1
267	0	2001	0	69	2	1	1	0	4	4	2	2	1	0	3	0	0	0
268	1	2003	1	56	5	1	1	3	4	4	2	2	0	2	3	2	1	0
269	0	2004	0	13	145	0	0	0	4	0	0	0	1	0	4	0	1	0
270	0	2005	0	60	137	0	0	3	4	4	2	2	1	1	4	0	1	0
271	0	2004	0	50	150	0	0	3	4	4	2	2	1	0	2	0	0	0
272	0	2006	0	68	4	1	0	1	4	4	0	0	0	2	2	2	1	0
273	0	2007	0	30	119	0	0	0	1	0	0	0	1	1	3	0	1	0
274	1	2007	1	64	102	1	0	0	4	4	0	0	1	1	3	0	1	0
275	1	2007	0	84	17	1	1	0	4	4	0	0	1	0	4	0	0	0
276	0	2014	0	63	7	1	0	0	1	0	0	0	0	2	3	2	1	1
277	1	2014	0	50	4	1	1	1	3	1	1	0	1	0	2	2	1	0
278	0	2003	0	46	148	0	0	1	4	4	2	2	1	0	2	0	0	0
279	0	2004	0	43	10	1	0	3	4	4	2	2	0	2	3	3	1	0
280	0	2007	0	64	21	1	1	2	2	2	0	0	0	0	3	2	1	1
281	1	2002	0	80	1	1	1	2	4	4	2	2	0	1	4	0	0	0
282	0	2002	1	64	10	1	1	0	4	4	2	2	1	1	2	0	1	0
283	0	2011	1	67	5	1	1	2	2	2	0	0	1	0	3	0	0	0
284	0	2012	0	50	27	1	1	1	1	0	0	0	1	1	3	0	1	0
285	0	2015	1	61	6	1	1	2	3	2	2	1	0	1	2	0	1	1
286	1	2016	1	37	8	0	0	3	4	4	2	2	1	1	3	0	0	0
287	0	2010	0	77	75	0	0	0	1	0	0	0	1	2	3	3	0	1
288	0	2003	0	26	148	1	0	1	4	4	2	2	1	2	1	3	0	1
289	1	2001	0	66	23	0	0	1	4	4	2	2	0	0	2	0	1	0
290	0	2001	0	36	52	1	1	1	4	4	2	2	1	0	3	2	1	0
291	0	2001	0	63	2	1	1	2	4	4	2	2	1	0	4	2	1	0
292	0	2002	0	50	62	1	0	3	4	4	2	2	1	1	3	0	1	0
293	1	2003	0	39	15	1	1	3	4	4	2	2	1	2	4	2	1	1
294	1	2004	0	76	121	1	0	1	4	0	0	0	1	0	4	0	0	0
295	1	2004	0	86	15	1	1	3	4	4	2	2	0	0	4	2	0	0
296	0	2006	0	82	96	1	0	0	1	0	0	0	1	1	2	1	0	1
297	0	2006	1	64	18	1	1	0	1	0	0	0	0	1	2	2	0	0
298	0	2006	0	30	53	0	0	1	1	0	0	0	1	1	2	0	1	0
299	1	2006	0	42	50	1	1	1	1	1	0	0	1	1	2	0	0	0
300	1	2007	0	62	118	0	0	1	1	0	0	0	1	0	3	2	0	0
301	1	2007	0	56	117	0	0	0	1	0	0	0	1	0	3	0	0	0
302	1	2006	2	38	69	1	1	3	4	4	2	2	0	1	3	0	0	0
303	1	2009	0	49	69	0	0	1	1	0	0	0	1	1	3	0	1	0
304	0	2008	0	52	12	0	0	1	4	1	0	2	1	2	2	3	0	0
305	1	2010	1	53	37	1	1	2	3	1	0	1	1	1	2	0	1	0
306	1	2010	0	41	12	1	1	2	3	4	0	1	0	0	2	0	1	0
307	1	2011	0	42	66	0	0	0	1	0	0	0	1	1	3	0	1	0
308	0	2010	0	13	73	0	0	0	0	0	0	0	1	0	4	0	0	0
309	1	2012	2	54	57	0	0	0	1	0	0	0	1	1	3	0	1	0
310	0	2012	0	80	36	1	1	1	1	0	0	0	1	1	2	0	0	1
311	1	2002	0	74	18	1	0	2	4	4	2	2	1	0	3	0	1	0
312	0	2001	0	13	121	1	1	1	4	4	2	2	1	2	3	3	1	0
313	1	2001	0	56	160	1	0	1	4	4	2	2	1	0	2	0	1	0
314	1	2004	0	67	145	0	0	3	4	4	2	2	1	2	4	4	0	1
315	0	2004	0	41	5	1	0	1	1	1	0	0	1	0	3	0	1	0
316	0	2005	0	59	139	0	0	1	1	1	0	0	1	1	2	0	1	0
317	0	2009	1	15	91	0	0	1	1	0	0	0	1	1	3	0	1	0
318	0	2013	0	47	46	0	0	1	0	0	0	0	1	1	4	0	1	0
